# Supplementary material for: Increased Multidrug-Resistant Salmonella enterica I Serotype 4,[5],12:i:- Infections Associated with Pork, United States, 2009–2018
Source: Emerg Infect Dis. 2023 Feb;29(2):314–22. doi: 10.3201/eid2902.220950 (PMC9881761; doi:10.3201/eid2902.220950)
Supplement: Appendix 2 — Whole-genome sequence serotype, multidrug resistance clade, and ASSuT pattern of Salmonella enterica I serotype 4,[5],12:1:- isolates from infections associated with pork, United States, 2009–2018. [file 22-0950-Techapp-s2.xlsx]

## Sheet: Data
Article DOI: https://doi.org/10.3201/eid2902.220950
Increased Multidrug-Resistant Salmonella enterica I Serotype 4,[5],12:i:- Infections Associated with Pork, United States, 2009–2018
Appendix 2
Appendix 2 Table. Whole-genome sequence serotype, multidrug resistance clade, and ASSuT pattern of Salmonella enterica I serotype 4,[5],12:1:- isolates from infections associated with pork, United States, 2009–2018
WGS serotype	MDR clade	ASSuT pattern	Year	Month	BioSample	SRR ID	PNUSA_WGSID
4,[5],12:i:-	No	No	2015	1	SAMN03460509	SRR1960282	PNUSAS000238
4,[5],12:i:-	No	No	2015	1	SAMN07415505	SRR5868188	2015AM-0422
4,[5],12:i:-	No	No	2015	1	SAMN07418890	SRR5874777	2015AM-0064
4,[5],12:i:-	No	No	2015	1	SAMN07518798	SRR5944116	2015AM-0347
4,[5],12:i:-	No	No	2015	2	SAMN03460510	SRR1960283	PNUSAS000239
4,[5],12:i:-	No	No	2015	2	SAMN03460511	SRR1960284	PNUSAS000240
4,[5],12:i:-	No	No	2015	3	SAMN07489296	SRR5924443	2015AM-0155
4,[5],12:i:-	No	No	2015	3	SAMN07518809	SRR5944122	2015AM-0346
4,[5],12:i:-	No	No	2015	3	SAMN07551797	SRR5966289	2015AM-0280
4,[5],12:i:-	No	No	2015	4	SAMN03656170	SRR2025312	PNUSAS000338
4,[5],12:i:-	No	No	2015	4	SAMN07375254	SRR5856797	2015AM-0394
4,[5],12:i:-	No	No	2015	4	SAMN07498683	SRR5927369	2015AM-0946
4,[5],12:i:-	No	No	2015	4	SAMN08289175	SRR6437591	2015AM-3511
4,[5],12:i:-	No	No	2015	4	SAMN08437470	SRR6650863	2015AM-3298
4,[5],12:i:-	No	No	2015	4	SAMN08437471	SRR6650867	2015AM-3299
4,[5],12:i:-	No	No	2015	5	SAMN07735248	SRR6128842	2015AM-1378
4,[5],12:i:-	No	No	2015	5	SAMN12098789	SRR9331411	2015AM-0867
4,[5],12:i:-	No	No	2015	6	SAMN07281129	SRR5760410	2015AM-1696
4,[5],12:i:-	No	No	2015	6	SAMN07375273	SRR5856948	2015AM-1264
4,[5],12:i:-	No	No	2015	6	SAMN07418909	SRR5874783	2015AM-1843
4,[5],12:i:-	No	No	2015	6	SAMN07508329	SRR5934103	2015AM-1085
4,[5],12:i:-	No	No	2015	6	SAMN07522816	SRR5947453	2015AM-1669
4,[5],12:i:-	No	No	2015	7	SAMN08376969	SRR6481038	2015AM-2278
4,[5],12:i:-	No	No	2015	7	SAMN08379417	SRR6484618	2015AM-2336
4,[5],12:i:-	No	No	2015	8	SAMN07260965	SRR5725187	2015AM-1296
4,[5],12:i:-	No	No	2015	8	SAMN08379515	SRR6484681	2015AM-2447
4,[5],12:i:-	No	No	2015	8	SAMN08379517	SRR6484711	2015AM-2448
4,[5],12:i:-	No	No	2015	9	SAMN07341698	SRR5816821	2015AM-1527
4,[5],12:i:-	No	No	2015	9	SAMN07409753	SRR5861726	2015AM-1438
4,[5],12:i:-	No	No	2015	9	SAMN07415534	SRR5868285	2015AM-1542
4,[5],12:i:-	No	No	2015	9	SAMN08289094	SRR6437533	2015AM-2248
4,[5],12:i:-	No	No	2015	9	SAMN08379349	SRR6484552	2015AM-2660
4,[5],12:i:-	No	No	2015	9	SAMN08379527	SRR6484733	2015AM-2445
4,[5],12:i:-	No	No	2015	9	SAMN08437439	SRR6650803	2015AM-3412
4,[5],12:i:-	No	No	2015	10	SAMN08379420	SRR6484622	2015AM-2574
4,[5],12:i:-	No	No	2015	10	SAMN08383650	SRR6489798	2015AM-2726
4,[5],12:i:-	No	No	2015	10	SAMN08389648	SRR6505998	2015AM-3268
4,[5],12:i:-	No	No	2015	10	SAMN08976091	SRR7059361	2015AM-2142
4,[5],12:i:-	No	No	2015	11	SAMN08389655	SRR6506005	2015AM-3270
4,[5],12:i:-	No	No	2015	12	SAMN06345004	SRR5278599	PNUSAS007690
4,[5],12:i:-	No	No	2015	12	SAMN08389650	SRR6506002	2015AM-3271
4,[5],12:i:-	No	No	2016	3	SAMN13488207	SRR10590729	2016AM-0674
4,[5],12:i:-	No	No	2016	4	SAMN04902842	SRR3473908	PNUSAS002050
4,[5],12:i:-	No	No	2016	4	SAMN04902847	SRR3473899	PNUSAS002055
4,[5],12:i:-	No	No	2016	4	SAMN04925741	SRR3495146	PNUSAS002113
4,[5],12:i:-	No	No	2016	4	SAMN04925745	SRR3495141	PNUSAS002117
4,[5],12:i:-	No	No	2016	4	SAMN05163292	SRR3632934	PNUSAS002352
4,[5],12:i:-	No	No	2016	5	SAMN05210270	SRR3713592	PNUSAS002494
4,[5],12:i:-	No	No	2016	5	SAMN05568567	SRR4040235	PNUSAS003412
4,[5],12:i:-	No	No	2016	5	SAMN05603583	SRR4101348	PNUSAS003416
4,[5],12:i:-	No	No	2016	5	SAMN05603584	SRR4101347	PNUSAS003415
4,[5],12:i:-	No	No	2016	5	SAMN05788723	SRR4292036	PNUSAS004059
4,[5],12:i:-	No	No	2016	5	SAMN09283855	SRR7235875	PNUSAS041217
4,[5],12:i:-	No	No	2016	5	SAMN13526713	SRR10619052	2016AM-1154
4,[5],12:i:-	No	No	2016	6	SAMN05357759	SRR3898080	PNUSAS002794
4,[5],12:i:-	No	No	2016	6	SAMN05504509	SRR4000228	PNUSAS003125
4,[5],12:i:-	No	No	2016	6	SAMN05578576	SRR4046912	PNUSAS003414
4,[5],12:i:-	No	No	2016	6	SAMN05603747	SRR4101370	PNUSAS003418
4,[5],12:i:-	No	No	2016	6	SAMN05603748	SRR4101371	PNUSAS003419
4,[5],12:i:-	No	No	2016	6	SAMN05653046	SRR4064297	2016K-0702
4,[5],12:i:-	No	No	2016	6	SAMN05656785	SRR4064303	2016K-0706
4,[5],12:i:-	No	No	2016	6	SAMN05736665	SRR5122519	PNUSAS003746
4,[5],12:i:-	No	No	2016	6	SAMN10276676	SRR8091905	PNUSAS058249
4,[5],12:i:-	No	No	2016	6	SAMN11038510	SRR8647332	PNUSAS069131
4,[5],12:i:-	No	No	2016	6	SAMN13488205	SRR10590732	2016AM-0958
4,[5],12:i:-	No	No	2016	6	SAMN13512718	SRR10608154	2016AM-1153
4,[5],12:i:-	No	No	2016	7	SAMN05557860	SRR4040101	PNUSAS003227
4,[5],12:i:-	No	No	2016	7	SAMN05603749	SRR4101372	PNUSAS003420
4,[5],12:i:-	No	No	2016	7	SAMN05714012	SRR4273702	PNUSAS003692
4,[5],12:i:-	No	No	2016	7	SAMN05762807	SRR4244402	PNUSAS003843
4,[5],12:i:-	No	No	2016	7	SAMN07837952	SRR6243674	PNUSAS026580
4,[5],12:i:-	No	No	2016	7	SAMN09510670	SRR7447195	PNUSAS044358
4,[5],12:i:-	No	No	2016	7	SAMN09510671	SRR7447190	PNUSAS044356
4,[5],12:i:-	No	No	2016	7	SAMN13763319	SRR10851991	2016AM-2206
4,[5],12:i:-	No	No	2016	7	SAMN13924687	SRR10967467	2016AM-2012
4,[5],12:i:-	No	No	2016	7	SAMN13948579	SRR10992316	2016AM-1820
4,[5],12:i:-	No	No	2016	8	SAMN05930916	SRR4449990	PNUSAS004783
4,[5],12:i:-	No	No	2016	8	SAMN05930928	SRR4450002	PNUSAS004795
4,[5],12:i:-	No	No	2016	8	SAMN05954761	SRR5004553	PNUSAS005118
4,[5],12:i:-	No	No	2016	8	SAMN06163614	SRR5125991	PNUSAS006337
4,[5],12:i:-	No	No	2016	8	SAMN06175136	SRR5217759	PNUSAS006253
4,[5],12:i:-	No	No	2016	8	SAMN06175138	SRR5217764	PNUSAS006255
4,[5],12:i:-	No	No	2016	8	SAMN06339012	SRR5270238	PNUSAS008606
4,[5],12:i:-	No	No	2016	8	SAMN06481530	SRR5341806	PNUSAS008849
4,[5],12:i:-	No	No	2016	8	SAMN06760119	SRR5460903	PNUSAS011651
4,[5],12:i:-	No	No	2016	8	SAMN06760139	SRR5459559	PNUSAS011760
4,[5],12:i:-	No	No	2016	8	SAMN09374967	SRR7269459	PNUSAS042601
4,[5],12:i:-	No	No	2016	8	SAMN13924688	SRR10967464	2016AM-2014
4,[5],12:i:-	No	No	2016	9	SAMN06045435	SRR5057210	PNUSAS005639
4,[5],12:i:-	No	No	2016	9	SAMN06065891	SRR5066039	PNUSAS005796
4,[5],12:i:-	No	No	2016	9	SAMN06160672	SRR5121443	PNUSAS005867
4,[5],12:i:-	No	No	2016	9	SAMN06638355	SRR5380937	PNUSAS010219
4,[5],12:i:-	No	No	2016	9	SAMN06842027	SRR5501019	PNUSAS012558
4,[5],12:i:-	No	No	2016	9	SAMN06847288	SRR5501143	PNUSAS012429
4,[5],12:i:-	No	No	2016	9	SAMN07702416	SRR6116025	PNUSAS013119
4,[5],12:i:-	No	No	2016	9	SAMN13947621	SRR10991620	2016AM-2853
4,[5],12:i:-	No	No	2016	10	SAMN05954762	SRR5004565	PNUSAS005123
4,[5],12:i:-	No	No	2016	10	SAMN06033710	SRR5081560	PNUSAS005421
4,[5],12:i:-	No	No	2016	10	SAMN06065897	SRR5066041	PNUSAS005798
4,[5],12:i:-	No	No	2016	10	SAMN06132488	SRR5110490	PNUSAS006082
4,[5],12:i:-	No	No	2016	10	SAMN06564157	SRR5360969	PNUSAS009674
4,[5],12:i:-	No	No	2016	10	SAMN06611223	SRR5364233	PNUSAS009698
4,[5],12:i:-	No	No	2016	10	SAMN06662079	SRR5408910	PNUSAS010636
4,[5],12:i:-	No	No	2016	10	SAMN06912777	SRR5585223	PNUSAS011157
4,[5],12:i:-	No	No	2016	10	SAMN07120567	SRR5578822	PNUSAS013706
4,[5],12:i:-	No	No	2016	10	SAMN08524631	SRR6715756	2016AM-2834
4,[5],12:i:-	No	No	2016	10	SAMN09374969	SRR7269451	PNUSAS042599
4,[5],12:i:-	No	No	2016	10	SAMN13924684	SRR10967466	2016AM-3169
4,[5],12:i:-	No	No	2016	11	SAMN06062330	SRR5063038	PNUSAS005675
4,[5],12:i:-	No	No	2016	11	SAMN06093965	SRR5081424	PNUSAS005713
4,[5],12:i:-	No	No	2016	11	SAMN06127435	SRR5110828	PNUSAS005753
4,[5],12:i:-	No	No	2016	11	SAMN06131902	SRR5110651	PNUSAS005952
4,[5],12:i:-	No	No	2016	11	SAMN06283492	SRR5221426	PNUSAS007970
4,[5],12:i:-	No	No	2016	11	SAMN06346086	SRR5278667	PNUSAS008705
4,[5],12:i:-	No	No	2016	11	SAMN06368973	SRR5360879	PNUSAS006938
4,[5],12:i:-	No	No	2016	11	SAMN06611232	SRR5364241	PNUSAS009707
4,[5],12:i:-	No	No	2016	11	SAMN07177561	SRR5645486	PNUSAS014477
4,[5],12:i:-	No	No	2016	11	SAMN13713576	SRR10820633	2016AM-3653
4,[5],12:i:-	No	No	2016	12	SAMN06213958	SRR5173523	PNUSAS006248
4,[5],12:i:-	No	No	2016	12	SAMN06288340	SRR5231234	PNUSAS006978
4,[5],12:i:-	No	No	2016	12	SAMN06290894	SRR5238270	PNUSAS008231
4,[5],12:i:-	No	No	2016	12	SAMN06368982	SRR6686860	PNUSAS006948
4,[5],12:i:-	No	No	2016	12	SAMN06368997	SRR5361050	PNUSAS006965
4,[5],12:i:-	No	No	2016	12	SAMN06368999	SRR5361030	PNUSAS006967
4,[5],12:i:-	No	No	2016	12	SAMN06392780	SRR5291617	PNUSAS009073
4,[5],12:i:-	No	No	2016	12	SAMN06392787	SRR5291625	PNUSAS009080
4,[5],12:i:-	No	No	2016	12	SAMN06847827	SRR5500989	PNUSAS012395
4,[5],12:i:-	No	No	2016	12	SAMN07428734	SRR5908392	PNUSAS015560
4,[5],12:i:-	No	No	2016	12	SAMN07510181	SRR5945344	PNUSAS018441
4,[5],12:i:-	No	No	2016	12	SAMN07510186	SRR5945376	PNUSAS020013
4,[5],12:i:-	No	No	2017	1	SAMN06288325	SRR5238331	PNUSAS008007
4,[5],12:i:-	No	No	2017	1	SAMN06318131	SRR5249642	PNUSAS007810
4,[5],12:i:-	No	No	2017	1	SAMN06319261	SRR5253538	PNUSAS008020
4,[5],12:i:-	No	No	2017	1	SAMN06392764	SRR5291634	PNUSAS009089
4,[5],12:i:-	No	No	2017	1	SAMN06392769	SRR5291637	PNUSAS009094
4,[5],12:i:-	No	No	2017	1	SAMN06392774	SRR5291649	PNUSAS009099
4,[5],12:i:-	No	No	2017	1	SAMN06445836	SRR5360730	PNUSAS007663
4,[5],12:i:-	No	No	2017	1	SAMN06446460	SRR5307886	PNUSAS009114
4,[5],12:i:-	No	No	2017	1	SAMN06464127	SRR5360761	PNUSAS007806
4,[5],12:i:-	No	No	2017	1	SAMN06474263	SRR5336221	PNUSAS009237
4,[5],12:i:-	No	No	2017	1	SAMN06623942	SRR5364262	PNUSAS008971
4,[5],12:i:-	No	No	2017	1	SAMN06642215	SRR5387081	PNUSAS009771
4,[5],12:i:-	No	No	2017	1	SAMN06915733	SRR5576613	PNUSAS012929
4,[5],12:i:-	No	No	2017	1	SAMN07255354	SRR5742551	PNUSAS016346
4,[5],12:i:-	No	No	2017	1	SAMN07273993	SRR5765104	PNUSAS016430
4,[5],12:i:-	No	No	2017	2	SAMN06546645	SRR5361147	PNUSAS009494
4,[5],12:i:-	No	No	2017	2	SAMN06625048	SRR5379208	PNUSAS009905
4,[5],12:i:-	No	No	2017	2	SAMN06658897	SRR5400003	PNUSAS010537
4,[5],12:i:-	No	No	2017	2	SAMN06688278	SRR5429815	PNUSAS009824
4,[5],12:i:-	No	No	2017	2	SAMN06689012	SRR5429814	PNUSAS010560
4,[5],12:i:-	No	No	2017	2	SAMN06708729	SRR5440586	PNUSAS011437
4,[5],12:i:-	No	No	2017	2	SAMN06732496	SRR5459633	PNUSAS009433
4,[5],12:i:-	No	No	2017	2	SAMN06894993	SRR5586339	PNUSAS011647
4,[5],12:i:-	No	No	2017	2	SAMN07159158	SRR5605858	PNUSAS013994
4,[5],12:i:-	No	No	2017	2	SAMN07255622	SRR5742383	PNUSAS015890
4,[5],12:i:-	No	No	2017	2	SAMN07312159	SRR5812079	PNUSAS013422
4,[5],12:i:-	No	No	2017	2	SAMN07315472	SRR5812310	PNUSAS017003
4,[5],12:i:-	No	No	2017	2	SAMN07372874	SRR5876343	PNUSAS017014
4,[5],12:i:-	No	No	2017	2	SAMN07682735	SRR6114183	PNUSAS022732
4,[5],12:i:-	No	No	2017	2	SAMN07682743	SRR6114199	PNUSAS022737
4,[5],12:i:-	No	No	2017	2	SAMN07682744	SRR6114176	PNUSAS022730
4,[5],12:i:-	No	No	2017	3	SAMN06645427	SRR5387140	PNUSAS010745
4,[5],12:i:-	No	No	2017	3	SAMN06701407	SRR5436994	PNUSAS011037
4,[5],12:i:-	No	No	2017	3	SAMN06711403	SRR5459622	PNUSAS011512
4,[5],12:i:-	No	No	2017	3	SAMN06760388	SRR5459318	PNUSAS012019
4,[5],12:i:-	No	No	2017	3	SAMN06765382	SRR5460971	PNUSAS010951
4,[5],12:i:-	No	No	2017	3	SAMN06812519	SRR5486670	PNUSAS011423
4,[5],12:i:-	No	No	2017	3	SAMN06848173	SRR5501149	PNUSAS012035
4,[5],12:i:-	No	No	2017	3	SAMN07147003	SRR5642027	PNUSAS010844
4,[5],12:i:-	No	No	2017	3	SAMN07151602	SRR5605964	PNUSAS014179
4,[5],12:i:-	No	No	2017	3	SAMN07255156	SRR5742298	PNUSAS016158
4,[5],12:i:-	No	No	2017	3	SAMN07358331	SRR5864663	PNUSAS017954
4,[5],12:i:-	No	No	2017	3	SAMN07460629	SRR5929612	PNUSAS017231
4,[5],12:i:-	No	No	2017	3	SAMN07510924	SRR5947987	PNUSAS020658
4,[5],12:i:-	No	No	2017	3	SAMN07975650	SRR6289890	PNUSAS015891
4,[5],12:i:-	No	No	2017	4	SAMN06894998	SRR5584811	PNUSAS012343
4,[5],12:i:-	No	No	2017	4	SAMN06971780	SRR5584594	PNUSAS012609
4,[5],12:i:-	No	No	2017	4	SAMN07137469	SRR5584611	PNUSAS013076
4,[5],12:i:-	No	No	2017	4	SAMN07143149	SRR5590076	PNUSAS013273
4,[5],12:i:-	No	No	2017	4	SAMN07151052	SRR5584573	PNUSAS013232
4,[5],12:i:-	No	No	2017	4	SAMN07157011	SRR5605921	PNUSAS013028
4,[5],12:i:-	No	No	2017	4	SAMN07172939	SRR5640362	PNUSAS014245
4,[5],12:i:-	No	No	2017	4	SAMN07177497	SRR5640224	PNUSAS012006
4,[5],12:i:-	No	No	2017	4	SAMN07203318	SRR5808895	PNUSAS013261
4,[5],12:i:-	No	No	2017	4	SAMN07209690	SRR5812142	PNUSAS015751
4,[5],12:i:-	No	No	2017	4	SAMN07253212	SRR5742478	PNUSAS013441
4,[5],12:i:-	No	No	2017	4	SAMN07253216	SRR5742482	PNUSAS013446
4,[5],12:i:-	No	No	2017	4	SAMN07253218	SRR5742483	PNUSAS013448
4,[5],12:i:-	No	No	2017	4	SAMN07258750	SRR5750005	PNUSAS015413
4,[5],12:i:-	No	No	2017	4	SAMN07258751	SRR5750008	PNUSAS015414
4,[5],12:i:-	No	No	2017	4	SAMN07279532	SRR5799755	PNUSAS014368
4,[5],12:i:-	No	No	2017	4	SAMN07279550	SRR5799767	PNUSAS015243
4,[5],12:i:-	No	No	2017	4	SAMN07757639	SRR6165628	PNUSAS025531
4,[5],12:i:-	No	No	2017	5	SAMN07184799	SRR5655503	PNUSAS015056
4,[5],12:i:-	No	No	2017	5	SAMN07189732	SRR5655468	PNUSAS013701
4,[5],12:i:-	No	No	2017	5	SAMN07190192	SRR5655512	PNUSAS014377
4,[5],12:i:-	No	No	2017	5	SAMN07209382	SRR5680491	PNUSAS015381
4,[5],12:i:-	No	No	2017	5	SAMN07223050	SRR5714297	PNUSAS015916
4,[5],12:i:-	No	No	2017	5	SAMN07247035	SRR5749993	PNUSAS016233
4,[5],12:i:-	No	No	2017	5	SAMN07253240	SRR5742493	PNUSAS014489
4,[5],12:i:-	No	No	2017	5	SAMN07253263	SRR5742528	PNUSAS014512
4,[5],12:i:-	No	No	2017	5	SAMN07255330	SRR5742547	PNUSAS015709
4,[5],12:i:-	No	No	2017	5	SAMN07255623	SRR6289893	PNUSAS015892
4,[5],12:i:-	No	No	2017	5	SAMN07255725	SRR5742229	PNUSAS016393
4,[5],12:i:-	No	No	2017	5	SAMN07258752	SRR5750007	PNUSAS015415
4,[5],12:i:-	No	No	2017	5	SAMN07258753	SRR5750014	PNUSAS015416
4,[5],12:i:-	No	No	2017	5	SAMN07258754	SRR5750015	PNUSAS015417
4,[5],12:i:-	No	No	2017	5	SAMN07258755	SRR5750016	PNUSAS015418
4,[5],12:i:-	No	No	2017	5	SAMN07258756	SRR5757512	PNUSAS015419
4,[5],12:i:-	No	No	2017	5	SAMN07277982	SRR5787609	PNUSAS016527
4,[5],12:i:-	No	No	2017	5	SAMN07279060	SRR5812179	PNUSAS016986
4,[5],12:i:-	No	No	2017	5	SAMN07298651	SRR5815683	PNUSAS014429
4,[5],12:i:-	No	No	2017	5	SAMN07304664	SRR5808936	PNUSAS014991
4,[5],12:i:-	No	No	2017	5	SAMN07315504	SRR5812210	PNUSAS017209
4,[5],12:i:-	No	No	2017	5	SAMN07338471	SRR5820843	PNUSAS016001
4,[5],12:i:-	No	No	2017	5	SAMN07342099	SRR5822050	PNUSAS016626
4,[5],12:i:-	No	No	2017	5	SAMN07372786	SRR5876384	PNUSAS016550
4,[5],12:i:-	No	No	2017	5	SAMN07375733	SRR5865237	PNUSAS017535
4,[5],12:i:-	No	No	2017	5	SAMN07486906	SRR5929605	PNUSAS015424
4,[5],12:i:-	No	No	2017	5	SAMN07503477	SRR5947680	PNUSAS020997
4,[5],12:i:-	No	No	2017	5	SAMN07515428	SRR5951440	PNUSAS020948
4,[5],12:i:-	No	No	2017	5	SAMN07584450	SRR6019727	PNUSAS022035
4,[5],12:i:-	No	No	2017	5	SAMN07605600	SRR6039100	PNUSAS022337
4,[5],12:i:-	No	No	2017	5	SAMN07625331	SRR6051428	PNUSAS018418
4,[5],12:i:-	No	No	2017	5	SAMN07625332	SRR6051424	PNUSAS018419
4,[5],12:i:-	No	No	2017	5	SAMN07638936	SRR6107367	PNUSAS017534
4,[5],12:i:-	No	No	2017	5	SAMN07646457	SRR6060375	PNUSAS023120
4,[5],12:i:-	No	No	2017	6	SAMN07301747	SRR5806474	PNUSAS017259
4,[5],12:i:-	No	No	2017	6	SAMN07340647	SRR5821925	PNUSAS017800
4,[5],12:i:-	No	No	2017	6	SAMN07342356	SRR5822032	PNUSAS017446
4,[5],12:i:-	No	No	2017	6	SAMN07342362	SRR5823622	PNUSAS017445
4,[5],12:i:-	No	No	2017	6	SAMN07352545	SRR5851088	PNUSAS017185
4,[5],12:i:-	No	No	2017	6	SAMN07358138	SRR5888066	PNUSAS017614
4,[5],12:i:-	No	No	2017	6	SAMN07358301	SRR5876118	PNUSAS017633
4,[5],12:i:-	No	No	2017	6	SAMN07361840	SRR5864445	PNUSAS018969
4,[5],12:i:-	No	No	2017	6	SAMN07372793	SRR5876408	PNUSAS016561
4,[5],12:i:-	No	No	2017	6	SAMN07376341	SRR5876413	PNUSAS017399
4,[5],12:i:-	No	No	2017	6	SAMN07414453	SRR5888699	PNUSAS019251
4,[5],12:i:-	No	No	2017	6	SAMN07414455	SRR5888700	PNUSAS017932
4,[5],12:i:-	No	No	2017	6	SAMN07419194	SRR5890338	PNUSAS019204
4,[5],12:i:-	No	No	2017	6	SAMN07419644	SRR5888466	PNUSAS017530
4,[5],12:i:-	No	No	2017	6	SAMN07423443	SRR5907361	PNUSAS019611
4,[5],12:i:-	No	No	2017	6	SAMN07428714	SRR5908191	PNUSAS019685
4,[5],12:i:-	No	No	2017	6	SAMN07456568	SRR5921356	PNUSAS019869
4,[5],12:i:-	No	No	2017	6	SAMN07462268	SRR5929646	PNUSAS018525
4,[5],12:i:-	No	No	2017	6	SAMN07693672	SRR6107645	PNUSAS023985
4,[5],12:i:-	No	No	2017	6	SAMN07715920	SRR6134082	PNUSAS023492
4,[5],12:i:-	No	No	2017	7	SAMN07375724	SRR5865229	PNUSAS018209
4,[5],12:i:-	No	No	2017	7	SAMN07419923	SRR5888102	PNUSAS019067
4,[5],12:i:-	No	No	2017	7	SAMN07428687	SRR5908520	PNUSAS019775
4,[5],12:i:-	No	No	2017	7	SAMN07429383	SRR5908206	PNUSAS019630
4,[5],12:i:-	No	No	2017	7	SAMN07450907	SRR5909467	PNUSAS018606
4,[5],12:i:-	No	No	2017	7	SAMN07455878	SRR5920088	PNUSAS019788
4,[5],12:i:-	No	No	2017	7	SAMN07460721	SRR5929598	PNUSAS020398
4,[5],12:i:-	No	No	2017	7	SAMN07490580	SRR5932692	PNUSAS019361
4,[5],12:i:-	No	No	2017	7	SAMN07498456	SRR5947659	PNUSAS020141
4,[5],12:i:-	No	No	2017	7	SAMN07500984	SRR5948525	PNUSAS020776
4,[5],12:i:-	No	No	2017	7	SAMN07503346	SRR5947716	PNUSAS019912
4,[5],12:i:-	No	No	2017	7	SAMN07503348	SRR5938197	PNUSAS019914
4,[5],12:i:-	No	No	2017	7	SAMN07503932	SRR5945435	PNUSAS020619
4,[5],12:i:-	No	No	2017	7	SAMN07503937	SRR5945524	PNUSAS020622
4,[5],12:i:-	No	No	2017	7	SAMN07510140	SRR5945387	PNUSAS021067
4,[5],12:i:-	No	No	2017	7	SAMN07511161	SRR5948417	PNUSAS020386
4,[5],12:i:-	No	No	2017	7	SAMN07519642	SRR5951362	PNUSAS021164
4,[5],12:i:-	No	No	2017	7	SAMN07520055	SRR5951336	PNUSAS021335
4,[5],12:i:-	No	No	2017	7	SAMN07520063	SRR5951369	PNUSAS021342
4,[5],12:i:-	No	No	2017	7	SAMN07545933	SRR5978555	PNUSAS021842
4,[5],12:i:-	No	No	2017	7	SAMN07548396	SRR5988425	PNUSAS020920
4,[5],12:i:-	No	No	2017	7	SAMN07554672	SRR5988421	PNUSAS021350
4,[5],12:i:-	No	No	2017	7	SAMN07567229	SRR6014229	PNUSAS018722
4,[5],12:i:-	No	No	2017	7	SAMN07567232	SRR6014235	PNUSAS018725
4,[5],12:i:-	No	No	2017	7	SAMN07567238	SRR6014316	PNUSAS018731
4,[5],12:i:-	No	No	2017	7	SAMN07573010	SRR5995904	PNUSAS019440
4,[5],12:i:-	No	No	2017	7	SAMN07598967	SRR6026065	PNUSAS021501
4,[5],12:i:-	No	No	2017	7	SAMN07638966	SRR6050672	PNUSAS022124
4,[5],12:i:-	No	No	2017	7	SAMN07646309	SRR6051362	PNUSAS023090
4,[5],12:i:-	No	No	2017	7	SAMN07646606	SRR6054137	PNUSAS023070
4,[5],12:i:-	No	No	2017	7	SAMN07682302	SRR6108606	PNUSAS022639
4,[5],12:i:-	No	No	2017	7	SAMN07682304	SRR6108603	PNUSAS022641
4,[5],12:i:-	No	No	2017	7	SAMN07822324	SRR6217942	PNUSAS026098
4,[5],12:i:-	No	No	2017	7	SAMN07837915	SRR6230946	PNUSAS024222
4,[5],12:i:-	No	No	2017	7	SAMN07949697	SRR6249719	PNUSAS026481
4,[5],12:i:-	No	No	2017	7	SAMN08014272	SRR6300260	PNUSAS027696
4,[5],12:i:-	No	No	2017	7	SAMN08498420	SRR6687381	PNUSAS022923
4,[5],12:i:-	No	No	2017	7	SAMN08498436	SRR6687402	PNUSAS022927
4,[5],12:i:-	No	No	2017	7	SAMN09405392	SRR7300364	PNUSAS042094
4,[5],12:i:-	No	No	2017	8	SAMN07524508	SRR5962614	PNUSAS021577
4,[5],12:i:-	No	No	2017	8	SAMN07561481	SRR5990997	PNUSAS021796
4,[5],12:i:-	No	No	2017	8	SAMN07571965	SRR5995894	PNUSAS021610
4,[5],12:i:-	No	No	2017	8	SAMN07604354	SRR6029153	PNUSAS021747
4,[5],12:i:-	No	No	2017	8	SAMN07606692	SRR6038035	PNUSAS022559
4,[5],12:i:-	No	No	2017	8	SAMN07607710	SRR6051238	PNUSAS022367
4,[5],12:i:-	No	No	2017	8	SAMN07615472	SRR6134079	PNUSAS022308
4,[5],12:i:-	No	No	2017	8	SAMN07615473	SRR6133776	PNUSAS022309
4,[5],12:i:-	No	No	2017	8	SAMN07625516	SRR6050770	PNUSAS023023
4,[5],12:i:-	No	No	2017	8	SAMN07625517	SRR6050774	PNUSAS023024
4,[5],12:i:-	No	No	2017	8	SAMN07629498	SRR6050814	PNUSAS023041
4,[5],12:i:-	No	No	2017	8	SAMN07653316	SRR6107955	PNUSAS022422
4,[5],12:i:-	No	No	2017	8	SAMN07656085	SRR6129243	PNUSAS023679
4,[5],12:i:-	No	No	2017	8	SAMN07663104	SRR6060564	PNUSAS023126
4,[5],12:i:-	No	No	2017	8	SAMN07664324	SRR6082077	PNUSAS023698
4,[5],12:i:-	No	No	2017	8	SAMN07664327	SRR6082069	PNUSAS023699
4,[5],12:i:-	No	No	2017	8	SAMN07664328	SRR6082071	PNUSAS023701
4,[5],12:i:-	No	No	2017	8	SAMN07664333	SRR6107163	PNUSAS023706
4,[5],12:i:-	No	No	2017	8	SAMN07666360	SRR6107233	PNUSAS023209
4,[5],12:i:-	No	No	2017	8	SAMN07687805	SRR6107358	PNUSAS021623
4,[5],12:i:-	No	No	2017	8	SAMN07703247	SRR6114170	PNUSAS024268
4,[5],12:i:-	No	No	2017	8	SAMN07710712	SRR6129390	PNUSAS022877
4,[5],12:i:-	No	No	2017	8	SAMN07719118	SRR6143719	PNUSAS023420
4,[5],12:i:-	No	No	2017	8	SAMN07720148	SRR6217724	PNUSAS024558
4,[5],12:i:-	No	No	2017	8	SAMN07722494	SRR6134269	PNUSAS024589
4,[5],12:i:-	No	No	2017	8	SAMN07730716	SRR6155478	PNUSAS024863
4,[5],12:i:-	No	No	2017	8	SAMN07730730	SRR6155471	PNUSAS024882
4,[5],12:i:-	No	No	2017	8	SAMN07730731	SRR6155473	PNUSAS024883
4,[5],12:i:-	No	No	2017	8	SAMN07730905	SRR6133743	PNUSAS023468
4,[5],12:i:-	No	No	2017	8	SAMN07735752	SRR6143764	PNUSAS024699
4,[5],12:i:-	No	No	2017	8	SAMN07750115	SRR6158767	PNUSAS024501
4,[5],12:i:-	No	No	2017	8	SAMN07760924	SRR6158754	PNUSAS024588
4,[5],12:i:-	No	No	2017	8	SAMN07767819	SRR6165569	PNUSAS025349
4,[5],12:i:-	No	No	2017	8	SAMN07782508	SRR6183506	PNUSAS025688
4,[5],12:i:-	No	No	2017	8	SAMN07792619	SRR6203442	PNUSAS023849
4,[5],12:i:-	No	No	2017	8	SAMN07792818	SRR6192450	PNUSAS025142
4,[5],12:i:-	No	No	2017	8	SAMN07806867	SRR6195054	PNUSAS026006
4,[5],12:i:-	No	No	2017	8	SAMN07812714	SRR6203403	PNUSAS024639
4,[5],12:i:-	No	No	2017	8	SAMN07843533	SRR6243529	PNUSAS025251
4,[5],12:i:-	No	No	2017	8	SAMN07843534	SRR6243539	PNUSAS025252
4,[5],12:i:-	No	No	2017	8	SAMN07958578	SRR6283420	PNUSAS026285
4,[5],12:i:-	No	No	2017	8	SAMN08007499	SRR6291072	PNUSAS027311
4,[5],12:i:-	No	No	2017	8	SAMN08024336	SRR6310543	PNUSAS026020
4,[5],12:i:-	No	No	2017	8	SAMN08051450	SRR6321439	PNUSAS028514
4,[5],12:i:-	No	No	2017	8	SAMN08160584	SRR6373661	PNUSAS027887
4,[5],12:i:-	No	No	2017	8	SAMN08161580	SRR6380878	PNUSAS029744
4,[5],12:i:-	No	No	2017	8	SAMN08161581	SRR6380884	PNUSAS029745
4,[5],12:i:-	No	No	2017	8	SAMN08199339	SRR6409449	PNUSAS026071
4,[5],12:i:-	No	No	2017	8	SAMN08225117	SRR6430089	PNUSAS026078
4,[5],12:i:-	No	No	2017	8	SAMN08326685	SRR6457670	PNUSAS028376
4,[5],12:i:-	No	No	2017	8	SAMN08326712	SRR6457879	PNUSAS031301
4,[5],12:i:-	No	No	2017	8	SAMN08774858	SRR6881439	PNUSAS025299
4,[5],12:i:-	No	No	2017	9	SAMN07629499	SRR6050824	PNUSAS023042
4,[5],12:i:-	No	No	2017	9	SAMN07675956	SRR6107368	PNUSAS023772
4,[5],12:i:-	No	No	2017	9	SAMN07689127	SRR6217956	PNUSAS024091
4,[5],12:i:-	No	No	2017	9	SAMN07693603	SRR6114379	PNUSAS023927
4,[5],12:i:-	No	No	2017	9	SAMN07731295	SRR6217733	PNUSAS024813
4,[5],12:i:-	No	No	2017	9	SAMN07756998	SRR6158678	PNUSAS024634
4,[5],12:i:-	No	No	2017	9	SAMN07757836	SRR6158682	PNUSAS025115
4,[5],12:i:-	No	No	2017	9	SAMN07767818	SRR6165575	PNUSAS025348
4,[5],12:i:-	No	No	2017	9	SAMN07782478	SRR6183485	PNUSAS025682
4,[5],12:i:-	No	No	2017	9	SAMN07788987	SRR6195112	PNUSAS025651
4,[5],12:i:-	No	No	2017	9	SAMN07795210	SRR6195063	PNUSAS025881
4,[5],12:i:-	No	No	2017	9	SAMN07809864	SRR6203481	PNUSAS026169
4,[5],12:i:-	No	No	2017	9	SAMN07817184	SRR6217920	PNUSAS024710
4,[5],12:i:-	No	No	2017	9	SAMN07822205	SRR6217871	PNUSAS025610
4,[5],12:i:-	No	No	2017	9	SAMN07829620	SRR6231063	PNUSAS026406
4,[5],12:i:-	No	No	2017	9	SAMN07836393	SRR6238558	PNUSAS025737
4,[5],12:i:-	No	No	2017	9	SAMN07947748	SRR6249742	PNUSAS026930
4,[5],12:i:-	No	No	2017	9	SAMN07977069	SRR6291079	PNUSAS027426
4,[5],12:i:-	No	No	2017	9	SAMN08007537	SRR6291109	PNUSAS027902
4,[5],12:i:-	No	No	2017	9	SAMN08043976	SRR6317169	PNUSAS028460
4,[5],12:i:-	No	No	2017	9	SAMN08043977	SRR6317174	PNUSAS028461
4,[5],12:i:-	No	No	2017	9	SAMN08043980	SRR6317175	PNUSAS028464
4,[5],12:i:-	No	No	2017	9	SAMN08043986	SRR6317166	PNUSAS028470
4,[5],12:i:-	No	No	2017	9	SAMN08134060	SRR6380788	PNUSAS026252
4,[5],12:i:-	No	No	2017	9	SAMN08145635	SRR6371739	PNUSAS026234
4,[5],12:i:-	No	No	2017	9	SAMN08153075	SRR6371697	PNUSAS025549
4,[5],12:i:-	No	No	2017	9	SAMN08153083	SRR6380925	PNUSAS025893
4,[5],12:i:-	No	No	2017	9	SAMN08214635	SRR6412878	PNUSAS030442
4,[5],12:i:-	No	No	2017	9	SAMN08226037	SRR6434110	PNUSAS030602
4,[5],12:i:-	No	No	2017	9	SAMN08543585	SRR6729965	PNUSAS033759
4,[5],12:i:-	No	No	2017	10	SAMN07812657	SRR6203382	PNUSAS026121
4,[5],12:i:-	No	No	2017	10	SAMN07830298	SRR6230962	PNUSAS026502
4,[5],12:i:-	No	No	2017	10	SAMN07835881	SRR6221667	PNUSAS026689
4,[5],12:i:-	No	No	2017	10	SAMN07838653	SRR6249365	PNUSAS026264
4,[5],12:i:-	No	No	2017	10	SAMN07840830	SRR6243696	PNUSAS026711
4,[5],12:i:-	No	No	2017	10	SAMN07947597	SRR6243611	PNUSAS026846
4,[5],12:i:-	No	No	2017	10	SAMN07947788	SRR6249438	PNUSAS027126
4,[5],12:i:-	No	No	2017	10	SAMN07947791	SRR6249499	PNUSAS027130
4,[5],12:i:-	No	No	2017	10	SAMN07949314	SRR6345554	PNUSAS027158
4,[5],12:i:-	No	No	2017	10	SAMN07958537	SRR6249750	PNUSAS027070
4,[5],12:i:-	No	No	2017	10	SAMN07960451	SRR6249402	PNUSAS027272
4,[5],12:i:-	No	No	2017	10	SAMN07976515	SRR6290576	PNUSAS027485
4,[5],12:i:-	No	No	2017	10	SAMN08004614	SRR6289887	PNUSAS027624
4,[5],12:i:-	No	No	2017	10	SAMN08007480	SRR6300177	PNUSAS027921
4,[5],12:i:-	No	No	2017	10	SAMN08017309	SRR6300170	PNUSAS027995
4,[5],12:i:-	No	No	2017	10	SAMN08032386	SRR6310640	PNUSAS027780
4,[5],12:i:-	No	No	2017	10	SAMN08040101	SRR6313781	PNUSAS028282
4,[5],12:i:-	No	No	2017	10	SAMN08043235	SRR6317338	PNUSAS027789
4,[5],12:i:-	No	No	2017	10	SAMN08096360	SRR6327035	PNUSAS028196
4,[5],12:i:-	No	No	2017	10	SAMN08100208	SRR6371476	PNUSAS029063
4,[5],12:i:-	No	No	2017	10	SAMN08104968	SRR6334812	PNUSAS029111
4,[5],12:i:-	No	No	2017	10	SAMN08105126	SRR6334764	PNUSAS028750
4,[5],12:i:-	No	No	2017	10	SAMN08130393	SRR6354005	PNUSAS029515
4,[5],12:i:-	No	No	2017	10	SAMN08134067	SRR6371563	PNUSAS026776
4,[5],12:i:-	No	No	2017	10	SAMN08134118	SRR6371578	PNUSAS027926
4,[5],12:i:-	No	No	2017	10	SAMN08134123	SRR6371606	PNUSAS027931
4,[5],12:i:-	No	No	2017	10	SAMN08200170	SRR6409469	PNUSAS029776
4,[5],12:i:-	No	No	2017	10	SAMN08326459	SRR6457771	PNUSAS028077
4,[5],12:i:-	No	No	2017	10	SAMN08330780	SRR6514792	PNUSAS030795
4,[5],12:i:-	No	No	2017	10	SAMN08383886	SRR6514556	PNUSAS032013
4,[5],12:i:-	No	No	2017	10	SAMN08543819	SRR6729999	PNUSAS033864
4,[5],12:i:-	No	No	2017	10	SAMN08579772	SRR6760501	PNUSAS033371
4,[5],12:i:-	No	No	2017	10	SAMN08607392	SRR6782562	PNUSAS033975
4,[5],12:i:-	No	No	2017	10	SAMN08607497	SRR6782662	PNUSAS034403
4,[5],12:i:-	No	No	2017	10	SAMN08622901	SRR6791748	PNUSAS034806
4,[5],12:i:-	No	No	2017	10	SAMN08627918	SRR6794857	PNUSAS033979
4,[5],12:i:-	No	No	2017	10	SAMN08774579	SRR6881168	PNUSAS036066
4,[5],12:i:-	No	No	2017	10	SAMN09636235	SRR7504578	PNUSAS044780
4,[5],12:i:-	No	No	2017	10	SAMN09689593	SRR7536583	PNUSAS044781
4,[5],12:i:-	No	No	2017	10	SAMN09722820	SRR7601598	PNUSAS047344
4,[5],12:i:-	No	No	2017	11	SAMN08016919	SRR6310394	PNUSAS028182
4,[5],12:i:-	No	No	2017	11	SAMN08127234	SRR6359155	PNUSAS028632
4,[5],12:i:-	No	No	2017	11	SAMN08135029	SRR6359142	PNUSAS029475
4,[5],12:i:-	No	No	2017	11	SAMN08150367	SRR6371382	PNUSAS029798
4,[5],12:i:-	No	No	2017	11	SAMN08150369	SRR6371370	PNUSAS029800
4,[5],12:i:-	No	No	2017	11	SAMN08160134	SRR6373533	PNUSAS029046
4,[5],12:i:-	No	No	2017	11	SAMN08177522	SRR6386381	PNUSAS029905
4,[5],12:i:-	No	No	2017	11	SAMN08177526	SRR6386397	PNUSAS029909
4,[5],12:i:-	No	No	2017	11	SAMN08182428	SRR6412874	PNUSAS030323
4,[5],12:i:-	No	No	2017	11	SAMN08214425	SRR6412819	PNUSAS030134
4,[5],12:i:-	No	No	2017	11	SAMN08235430	SRR6434088	PNUSAS029945
4,[5],12:i:-	No	No	2017	11	SAMN08284222	SRR6446723	PNUSAS031139
4,[5],12:i:-	No	No	2017	11	SAMN08287265	SRR6446754	PNUSAS031343
4,[5],12:i:-	No	No	2017	11	SAMN08359559	SRR6481347	PNUSAS031931
4,[5],12:i:-	No	No	2017	11	SAMN08432352	SRR6663442	PNUSAS032841
4,[5],12:i:-	No	No	2017	11	SAMN08513667	SRR6703791	PNUSAS030104
4,[5],12:i:-	No	No	2017	11	SAMN08773409	SRR6879907	PNUSAS035299
4,[5],12:i:-	No	No	2017	11	SAMN08774598	SRR6881158	PNUSAS036077
4,[5],12:i:-	No	No	2017	11	SAMN08794907	SRR6895884	PNUSAS035325
4,[5],12:i:-	No	No	2017	11	SAMN08865572	SRR6940820	PNUSAS029881
4,[5],12:i:-	No	No	2017	11	SAMN09453285	SRR7362893	PNUSAS042445
4,[5],12:i:-	No	No	2017	11	SAMN09501142	SRR7441942	PNUSAS043896
4,[5],12:i:-	No	No	2017	12	SAMN08226107	SRR6434068	PNUSAS030422
4,[5],12:i:-	No	No	2017	12	SAMN08235496	SRR6434201	PNUSAS030532
4,[5],12:i:-	No	No	2017	12	SAMN08272715	SRR6440062	PNUSAS030880
4,[5],12:i:-	No	No	2017	12	SAMN08327327	SRR6457634	PNUSAS031599
4,[5],12:i:-	No	No	2017	12	SAMN08330784	SRR6514862	PNUSAS030799
4,[5],12:i:-	No	No	2017	12	SAMN08359341	SRR6485366	PNUSAS031729
4,[5],12:i:-	No	No	2017	12	SAMN08368324	SRR6489999	PNUSAS032196
4,[5],12:i:-	No	No	2017	12	SAMN08383367	SRR6515217	PNUSAS032471
4,[5],12:i:-	No	No	2017	12	SAMN08383786	SRR6515214	PNUSAS031946
4,[5],12:i:-	No	No	2017	12	SAMN08383864	SRR6514514	PNUSAS032444
4,[5],12:i:-	No	No	2017	12	SAMN08383865	SRR6514521	PNUSAS032445
4,[5],12:i:-	No	No	2017	12	SAMN08391137	SRR6514553	PNUSAS032077
4,[5],12:i:-	No	No	2017	12	SAMN08395330	SRR6650873	PNUSAS032750
4,[5],12:i:-	No	No	2017	12	SAMN08395336	SRR6650885	PNUSAS032756
4,[5],12:i:-	No	No	2017	12	SAMN08432367	SRR6663455	PNUSAS032857
4,[5],12:i:-	No	No	2017	12	SAMN08432369	SRR6663446	PNUSAS032859
4,[5],12:i:-	No	No	2017	12	SAMN08471074	SRR6676520	PNUSAS033240
4,[5],12:i:-	No	No	2017	12	SAMN08513736	SRR6703824	PNUSAS031167
4,[5],12:i:-	No	No	2017	12	SAMN08579849	SRR6760582	PNUSAS034369
4,[5],12:i:-	No	No	2017	12	SAMN08579878	SRR6760619	PNUSAS034023
4,[5],12:i:-	No	No	2017	12	SAMN08668172	SRR6820822	PNUSAS032710
4,[5],12:i:-	No	No	2017	12	SAMN08743567	SRR6870510	PNUSAS031857
4,[5],12:i:-	No	No	2017	12	SAMN08773436	SRR6879918	PNUSAS035487
4,[5],12:i:-	No	No	2017	12	SAMN08773459	SRR6879956	PNUSAS035825
4,[5],12:i:-	No	No	2017	12	SAMN08774789	SRR6881341	PNUSAS036666
4,[5],12:i:-	No	No	2017	12	SAMN08784399	SRR6885441	PNUSAS035802
4,[5],12:i:-	No	No	2017	12	SAMN08823756	SRR6920755	PNUSAS036858
4,[5],12:i:-	No	No	2017	12	SAMN08942867	SRR7014882	PNUSAS035830
4,[5],12:i:-	No	No	2017	12	SAMN09487745	SRR7429436	PNUSAS042294
4,[5],12:i:-	No	No	2018	1	SAMN08367490	SRR6726311	PNUSAS032158
4,[5],12:i:-	No	No	2018	1	SAMN08377111	SRR6485347	PNUSAS031963
4,[5],12:i:-	No	No	2018	1	SAMN08383824	SRR6514701	PNUSAS032250
4,[5],12:i:-	No	No	2018	1	SAMN08407827	SRR6651190	PNUSAS032642
4,[5],12:i:-	No	No	2018	1	SAMN08469432	SRR6674711	PNUSAS032887
4,[5],12:i:-	No	No	2018	1	SAMN08471273	SRR6676546	PNUSAS033407
4,[5],12:i:-	No	No	2018	1	SAMN08471283	SRR6676544	PNUSAS033405
4,[5],12:i:-	No	No	2018	1	SAMN08480842	SRR6682039	PNUSAS033522
4,[5],12:i:-	No	No	2018	1	SAMN08524569	SRR6715694	PNUSAS033831
4,[5],12:i:-	No	No	2018	1	SAMN08524702	SRR6716001	PNUSAS033732
4,[5],12:i:-	No	No	2018	1	SAMN08524752	SRR6716023	PNUSAS033947
4,[5],12:i:-	No	No	2018	1	SAMN08536288	SRR6726305	PNUSAS032623
4,[5],12:i:-	No	No	2018	1	SAMN08579743	SRR6760482	PNUSAS033726
4,[5],12:i:-	No	No	2018	1	SAMN08579762	SRR6760495	PNUSAS034565
4,[5],12:i:-	No	No	2018	1	SAMN08579891	SRR6760635	PNUSAS033957
4,[5],12:i:-	No	No	2018	1	SAMN08581208	SRR6761949	PNUSAS034497
4,[5],12:i:-	No	No	2018	1	SAMN08743538	SRR6870478	PNUSAS035088
4,[5],12:i:-	No	No	2018	1	SAMN08773226	SRR6879616	PNUSAS035090
4,[5],12:i:-	No	No	2018	1	SAMN08773423	SRR6879879	PNUSAS035615
4,[5],12:i:-	No	No	2018	1	SAMN08773488	SRR6879952	PNUSAS036291
4,[5],12:i:-	No	No	2018	1	SAMN08774940	SRR6881527	PNUSAS036600
4,[5],12:i:-	No	No	2018	1	SAMN08804817	SRR6908129	PNUSAS033118
4,[5],12:i:-	No	No	2018	1	SAMN08964080	SRR7049814	PNUSAS034333
4,[5],12:i:-	No	No	2018	1	SAMN09294241	SRR7246302	PNUSAS034515
4,[5],12:i:-	No	No	2018	1	SAMN09714931	SRR7591588	PNUSAS047590
4,[5],12:i:-	No	No	2018	1	SAMN09755203	SRR7633593	PNUSAS048140
4,[5],12:i:-	No	No	2018	2	SAMN08524612	SRR6715737	PNUSAS034012
4,[5],12:i:-	No	No	2018	2	SAMN08579934	SRR6760648	PNUSAS034930
4,[5],12:i:-	No	No	2018	2	SAMN08581201	SRR6761944	PNUSAS034790
4,[5],12:i:-	No	No	2018	2	SAMN08581205	SRR6761952	PNUSAS034500
4,[5],12:i:-	No	No	2018	2	SAMN08581206	SRR6761951	PNUSAS034499
4,[5],12:i:-	No	No	2018	2	SAMN08622741	SRR6791625	PNUSAS034735
4,[5],12:i:-	No	No	2018	2	SAMN08622752	SRR6791658	PNUSAS034734
4,[5],12:i:-	No	No	2018	2	SAMN08638940	SRR6809221	PNUSAS035409
4,[5],12:i:-	No	No	2018	2	SAMN08773014	SRR6879355	PNUSAS034446
4,[5],12:i:-	No	No	2018	2	SAMN08774923	SRR6881514	PNUSAS036038
4,[5],12:i:-	No	No	2018	2	SAMN08774977	SRR6881539	PNUSAS036925
4,[5],12:i:-	No	No	2018	2	SAMN08774984	SRR6881537	PNUSAS037002
4,[5],12:i:-	No	No	2018	2	SAMN08784273	SRR6885333	PNUSAS035888
4,[5],12:i:-	No	No	2018	2	SAMN08784496	SRR6885481	PNUSAS036464
4,[5],12:i:-	No	No	2018	2	SAMN08804701	SRR6908060	PNUSAS037113
4,[5],12:i:-	No	No	2018	2	SAMN08815118	SRR6916383	PNUSAS037321
4,[5],12:i:-	No	No	2018	2	SAMN08823493	SRR6920578	PNUSAS036405
4,[5],12:i:-	No	No	2018	2	SAMN08823496	SRR6920585	PNUSAS036401
4,[5],12:i:-	No	No	2018	2	SAMN08865416	SRR6940235	PNUSAS037928
4,[5],12:i:-	No	No	2018	2	SAMN08898865	SRR6967951	PNUSAS038175
4,[5],12:i:-	No	No	2018	2	SAMN08922660	SRR6994770	PNUSAS038555
4,[5],12:i:-	No	No	2018	2	SAMN08930288	SRR7001530	PNUSAS038614
4,[5],12:i:-	No	No	2018	2	SAMN08946954	SRR7028186	PNUSAS038232
4,[5],12:i:-	No	No	2018	2	SAMN08963985	SRR7049747	PNUSAS036755
4,[5],12:i:-	No	No	2018	2	SAMN08964083	SRR7049827	PNUSAS034961
4,[5],12:i:-	No	No	2018	2	SAMN08964172	SRR7049885	PNUSAS036486
4,[5],12:i:-	No	No	2018	2	SAMN08970371	SRR7056098	PNUSAS038217
4,[5],12:i:-	No	No	2018	2	SAMN09198054	SRR7153427	PNUSAS040493
4,[5],12:i:-	No	No	2018	2	SAMN09430482	SRR7348240	PNUSAS038526
4,[5],12:i:-	No	No	2018	2	SAMN09501372	SRR7442176	PNUSAS044769
4,[5],12:i:-	No	No	2018	2	SAMN09501375	SRR7442161	PNUSAS044573
4,[5],12:i:-	No	No	2018	2	SAMN09501379	SRR7442174	PNUSAS044569
4,[5],12:i:-	No	No	2018	2	SAMN09510650	SRR7447173	PNUSAS044202
4,[5],12:i:-	No	No	2018	3	SAMN08815148	SRR6916432	PNUSAS037351
4,[5],12:i:-	No	No	2018	3	SAMN08815164	SRR6916444	PNUSAS037611
4,[5],12:i:-	No	No	2018	3	SAMN08865495	SRR6940530	PNUSAS037733
4,[5],12:i:-	No	No	2018	3	SAMN08865500	SRR6940537	PNUSAS037127
4,[5],12:i:-	No	No	2018	3	SAMN08865507	SRR6940570	PNUSAS037137
4,[5],12:i:-	No	No	2018	3	SAMN08916416	SRR6984375	PNUSAS038226
4,[5],12:i:-	No	No	2018	3	SAMN08930287	SRR7001542	PNUSAS038615
4,[5],12:i:-	No	No	2018	3	SAMN08945454	SRR7028003	PNUSAS039025
4,[5],12:i:-	No	No	2018	3	SAMN08945489	SRR7028077	PNUSAS038584
4,[5],12:i:-	No	No	2018	3	SAMN08945500	SRR7028084	PNUSAS038592
4,[5],12:i:-	No	No	2018	3	SAMN08946933	SRR7028100	PNUSAS039008
4,[5],12:i:-	No	No	2018	3	SAMN08955953	SRR7039729	PNUSAS038308
4,[5],12:i:-	No	No	2018	3	SAMN08955999	SRR7039741	PNUSAS038853
4,[5],12:i:-	No	No	2018	3	SAMN08963998	SRR7049745	PNUSAS038847
4,[5],12:i:-	No	No	2018	3	SAMN08964072	SRR7049815	PNUSAS038321
4,[5],12:i:-	No	No	2018	3	SAMN08981733	SRR7063365	PNUSAS039460
4,[5],12:i:-	No	No	2018	3	SAMN08988103	SRR7068423	PNUSAS037955
4,[5],12:i:-	No	No	2018	3	SAMN09008003	SRR7089321	PNUSAS039403
4,[5],12:i:-	No	No	2018	3	SAMN09197799	SRR7153395	PNUSAS038304
4,[5],12:i:-	No	No	2018	3	SAMN09199048	SRR7155966	PNUSAS040053
4,[5],12:i:-	No	No	2018	3	SAMN09213335	SRR7170433	PNUSAS041017
4,[5],12:i:-	No	No	2018	3	SAMN09213337	SRR7170434	PNUSAS041014
4,[5],12:i:-	No	No	2018	3	SAMN09221874	SRR7178809	PNUSAS039747
4,[5],12:i:-	No	No	2018	3	SAMN09293991	SRR7245825	PNUSAS038880
4,[5],12:i:-	No	No	2018	3	SAMN09294293	SRR7247354	PNUSAS040234
4,[5],12:i:-	No	No	2018	3	SAMN09294309	SRR7247775	PNUSAS040239
4,[5],12:i:-	No	No	2018	3	SAMN09429145	SRR7346617	PNUSAS037576
4,[5],12:i:-	No	No	2018	3	SAMN09429195	SRR7346652	PNUSAS039504
4,[5],12:i:-	No	No	2018	3	SAMN09430509	SRR7348236	PNUSAS037581
4,[5],12:i:-	No	No	2018	3	SAMN09430532	SRR7348265	PNUSAS039016
4,[5],12:i:-	No	No	2018	3	SAMN09510646	SRR7447180	PNUSAS044207
4,[5],12:i:-	No	No	2018	3	SAMN09510647	SRR7447182	PNUSAS044206
4,[5],12:i:-	No	No	2018	3	SAMN09510648	SRR7447178	PNUSAS044205
4,[5],12:i:-	No	No	2018	3	SAMN09696605	SRR7545607	PNUSAS046656
4,[5],12:i:-	No	No	2018	4	SAMN08945481	SRR7028067	PNUSAS038596
4,[5],12:i:-	No	No	2018	4	SAMN08977773	SRR7060104	PNUSAS038769
4,[5],12:i:-	No	No	2018	4	SAMN08981776	SRR7063420	PNUSAS039272
4,[5],12:i:-	No	No	2018	4	SAMN08981853	SRR7063456	PNUSAS038895
4,[5],12:i:-	No	No	2018	4	SAMN09000950	SRR7081899	PNUSAS039594
4,[5],12:i:-	No	No	2018	4	SAMN09011577	SRR7093219	PNUSAS039608
4,[5],12:i:-	No	No	2018	4	SAMN09011579	SRR7093194	PNUSAS039606
4,[5],12:i:-	No	No	2018	4	SAMN09045406	SRR7105210	PNUSAS039728
4,[5],12:i:-	No	No	2018	4	SAMN09071453	SRR7119028	PNUSAS040072
4,[5],12:i:-	No	No	2018	4	SAMN09091298	SRR7132608	PNUSAS040104
4,[5],12:i:-	No	No	2018	4	SAMN09101069	SRR7140328	PNUSAS040228
4,[5],12:i:-	No	No	2018	4	SAMN09101128	SRR7140278	PNUSAS039862
4,[5],12:i:-	No	No	2018	4	SAMN09101188	SRR7140224	PNUSAS040364
4,[5],12:i:-	No	No	2018	4	SAMN09206726	SRR7162822	PNUSAS040875
4,[5],12:i:-	No	No	2018	4	SAMN09213217	SRR7170359	PNUSAS040885
4,[5],12:i:-	No	No	2018	4	SAMN09221803	SRR7178788	PNUSAS040840
4,[5],12:i:-	No	No	2018	4	SAMN09221895	SRR7179417	PNUSAS039757
4,[5],12:i:-	No	No	2018	4	SAMN09231637	SRR7189185	PNUSAS040730
4,[5],12:i:-	No	No	2018	4	SAMN09237721	SRR7193811	PNUSAS041510
4,[5],12:i:-	No	No	2018	4	SAMN09237802	SRR7193881	PNUSAS041061
4,[5],12:i:-	No	No	2018	4	SAMN09260941	SRR7218800	PNUSAS040819
4,[5],12:i:-	No	No	2018	4	SAMN09374797	SRR7269197	PNUSAS040406
4,[5],12:i:-	No	No	2018	4	SAMN09430658	SRR7348322	PNUSAS040982
4,[5],12:i:-	No	No	2018	4	SAMN09437536	SRR7352843	PNUSAS040941
4,[5],12:i:-	No	No	2018	4	SAMN09474527	SRR7414436	PNUSAS041096
4,[5],12:i:-	No	No	2018	4	SAMN09474586	SRR7414398	PNUSAS041117
4,[5],12:i:-	No	No	2018	4	SAMN09519741	SRR7456692	PNUSAS040254
4,[5],12:i:-	No	No	2018	4	SAMN09604500	SRR7472850	PNUSAS044222
4,[5],12:i:-	No	No	2018	4	SAMN09714920	SRR7591614	PNUSAS047514
4,[5],12:i:-	No	No	2018	4	SAMN09714934	SRR7591594	PNUSAS047354
4,[5],12:i:-	No	No	2018	4	SAMN10037140	SRR7820795	PNUSAS047509
4,[5],12:i:-	No	No	2018	4	SAMN10134418	SRR7906580	PNUSAS052130
4,[5],12:i:-	No	No	2018	5	SAMN09260952	SRR7218859	PNUSAS041259
4,[5],12:i:-	No	No	2018	5	SAMN09283857	SRR7235870	PNUSAS041973
4,[5],12:i:-	No	No	2018	5	SAMN09283917	SRR7235951	PNUSAS041820
4,[5],12:i:-	No	No	2018	5	SAMN09293531	SRR7245650	PNUSAS041729
4,[5],12:i:-	No	No	2018	5	SAMN09294234	SRR7246285	PNUSAS041700
4,[5],12:i:-	No	No	2018	5	SAMN09374799	SRR7269160	PNUSAS040401
4,[5],12:i:-	No	No	2018	5	SAMN09374920	SRR7269405	PNUSAS042470
4,[5],12:i:-	No	No	2018	5	SAMN09375011	SRR7269481	PNUSAS041839
4,[5],12:i:-	No	No	2018	5	SAMN09381899	SRR7280275	PNUSAS042680
4,[5],12:i:-	No	No	2018	5	SAMN09381917	SRR7280298	PNUSAS042782
4,[5],12:i:-	No	No	2018	5	SAMN09399774	SRR7294495	PNUSAS043021
4,[5],12:i:-	No	No	2018	5	SAMN09405326	SRR7300304	PNUSAS043252
4,[5],12:i:-	No	No	2018	5	SAMN09405376	SRR7300362	PNUSAS042688
4,[5],12:i:-	No	No	2018	5	SAMN09405381	SRR7300367	PNUSAS041986
4,[5],12:i:-	No	No	2018	5	SAMN09429134	SRR7346593	PNUSAS043009
4,[5],12:i:-	No	No	2018	5	SAMN09429266	SRR7346706	PNUSAS042036
4,[5],12:i:-	No	No	2018	5	SAMN09430492	SRR7348227	PNUSAS043185
4,[5],12:i:-	No	No	2018	5	SAMN09438592	SRR7353122	PNUSAS043572
4,[5],12:i:-	No	No	2018	5	SAMN09455576	SRR7363547	PNUSAS043256
4,[5],12:i:-	No	No	2018	5	SAMN09474328	SRR7413713	PNUSAS043079
4,[5],12:i:-	No	No	2018	5	SAMN09474608	SRR7414411	PNUSAS041118
4,[5],12:i:-	No	No	2018	5	SAMN09479050	SRR7419501	PNUSAS043395
4,[5],12:i:-	No	No	2018	5	SAMN09479531	SRR7419912	PNUSAS043636
4,[5],12:i:-	No	No	2018	5	SAMN09479538	SRR7419919	PNUSAS043642
4,[5],12:i:-	No	No	2018	5	SAMN09487773	SRR7429494	PNUSAS042991
4,[5],12:i:-	No	No	2018	5	SAMN09501158	SRR7441957	PNUSAS042321
4,[5],12:i:-	No	No	2018	5	SAMN09501404	SRR7442192	PNUSAS043530
4,[5],12:i:-	No	No	2018	5	SAMN09510685	SRR7447172	PNUSAS042803
4,[5],12:i:-	No	No	2018	5	SAMN09519733	SRR7456678	PNUSAS043943
4,[5],12:i:-	No	No	2018	5	SAMN09537534	SRR7467306	PNUSAS045011
4,[5],12:i:-	No	No	2018	5	SAMN09537539	SRR7467312	PNUSAS045014
4,[5],12:i:-	No	No	2018	5	SAMN09545088	SRR7468552	PNUSAS042987
4,[5],12:i:-	No	No	2018	5	SAMN09636707	SRR7504738	PNUSAS045631
4,[5],12:i:-	No	No	2018	5	SAMN09655169	SRR7518661	PNUSAS043507
4,[5],12:i:-	No	No	2018	5	SAMN09681751	SRR7532808	PNUSAS043960
4,[5],12:i:-	No	No	2018	5	SAMN09689734	SRR7536948	PNUSAS045961
4,[5],12:i:-	No	No	2018	5	SAMN09703929	SRR7551731	PNUSAS045709
4,[5],12:i:-	No	No	2018	5	SAMN09744879	SRR7628073	PNUSAS046412
4,[5],12:i:-	No	No	2018	5	SAMN09754661	SRR7633147	PNUSAS045660
4,[5],12:i:-	No	No	2018	5	SAMN09754694	SRR7633167	PNUSAS045665
4,[5],12:i:-	No	No	2018	5	SAMN10037087	SRR7820721	PNUSAS053899
4,[5],12:i:-	No	No	2018	5	SAMN10092299	SRR7876396	PNUSAS053658
4,[5],12:i:-	No	No	2018	5	SAMN10342504	SRR8129159	PNUSAS057203
4,[5],12:i:-	No	No	2018	6	SAMN09487776	SRR7429496	PNUSAS043884
4,[5],12:i:-	No	No	2018	6	SAMN09487778	SRR7429475	PNUSAS044140
4,[5],12:i:-	No	No	2018	6	SAMN09510639	SRR7447127	PNUSAS044279
4,[5],12:i:-	No	No	2018	6	SAMN09510678	SRR7447184	PNUSAS044268
4,[5],12:i:-	No	No	2018	6	SAMN09534152	SRR7463974	PNUSAS044889
4,[5],12:i:-	No	No	2018	6	SAMN09537493	SRR7467267	PNUSAS044083
4,[5],12:i:-	No	No	2018	6	SAMN09545739	SRR7468803	PNUSAS044985
4,[5],12:i:-	No	No	2018	6	SAMN09604537	SRR7472871	PNUSAS044956
4,[5],12:i:-	No	No	2018	6	SAMN09604584	SRR7473066	PNUSAS043894
4,[5],12:i:-	No	No	2018	6	SAMN09604783	SRR7473163	PNUSAS045329
4,[5],12:i:-	No	No	2018	6	SAMN09604812	SRR7473154	PNUSAS045339
4,[5],12:i:-	No	No	2018	6	SAMN09636193	SRR7504645	PNUSAS045398
4,[5],12:i:-	No	No	2018	6	SAMN09636211	SRR7504624	PNUSAS045807
4,[5],12:i:-	No	No	2018	6	SAMN09636309	SRR7504685	PNUSAS045305
4,[5],12:i:-	No	No	2018	6	SAMN09636319	SRR7504687	PNUSAS044591
4,[5],12:i:-	No	No	2018	6	SAMN09636699	SRR7504735	PNUSAS044369
4,[5],12:i:-	No	No	2018	6	SAMN09650589	SRR7514529	PNUSAS045817
4,[5],12:i:-	No	No	2018	6	SAMN09650655	SRR7514584	PNUSAS044719
4,[5],12:i:-	No	No	2018	6	SAMN09650794	SRR7514661	PNUSAS045876
4,[5],12:i:-	No	No	2018	6	SAMN09650881	SRR7515389	PNUSAS045060
4,[5],12:i:-	No	No	2018	6	SAMN09650892	SRR7514777	PNUSAS045823
4,[5],12:i:-	No	No	2018	6	SAMN09654875	SRR7518626	PNUSAS045907
4,[5],12:i:-	No	No	2018	6	SAMN09664790	SRR7524781	PNUSAS044479
4,[5],12:i:-	No	No	2018	6	SAMN09664791	SRR7524765	PNUSAS044307
4,[5],12:i:-	No	No	2018	6	SAMN09664796	SRR7524818	PNUSAS046030
4,[5],12:i:-	No	No	2018	6	SAMN09664800	SRR7524816	PNUSAS046026
4,[5],12:i:-	No	No	2018	6	SAMN09681676	SRR7532706	PNUSAS044598
4,[5],12:i:-	No	No	2018	6	SAMN09689645	SRR7536714	PNUSAS046540
4,[5],12:i:-	No	No	2018	6	SAMN09710525	SRR7588331	PNUSAS045420
4,[5],12:i:-	No	No	2018	6	SAMN09722392	SRR7601400	PNUSAS047484
4,[5],12:i:-	No	No	2018	6	SAMN09744874	SRR7628054	PNUSAS044176
4,[5],12:i:-	No	No	2018	6	SAMN09744885	SRR7628071	PNUSAS047445
4,[5],12:i:-	No	No	2018	6	SAMN09744886	SRR7628077	PNUSAS047444
4,[5],12:i:-	No	No	2018	6	SAMN09764253	SRR7642224	PNUSAS045073
4,[5],12:i:-	No	No	2018	6	SAMN09772161	SRR7652620	PNUSAS048589
4,[5],12:i:-	No	No	2018	6	SAMN09791568	SRR7667994	PNUSAS046342
4,[5],12:i:-	No	No	2018	6	SAMN09831503	SRR7691815	PNUSAS049835
4,[5],12:i:-	No	No	2018	6	SAMN09843273	SRR7701223	PNUSAS050352
4,[5],12:i:-	No	No	2018	6	SAMN09843945	SRR7703042	PNUSAS045010
4,[5],12:i:-	No	No	2018	6	SAMN09843955	SRR7703040	PNUSAS045002
4,[5],12:i:-	No	No	2018	6	SAMN09843956	SRR7703073	PNUSAS045001
4,[5],12:i:-	No	No	2018	6	SAMN09848202	SRR7706325	PNUSAS045485
4,[5],12:i:-	No	No	2018	6	SAMN09848224	SRR7706422	PNUSAS045512
4,[5],12:i:-	No	No	2018	6	SAMN09908939	SRR7750691	PNUSAS050404
4,[5],12:i:-	No	No	2018	6	SAMN09908997	SRR7750743	PNUSAS046773
4,[5],12:i:-	No	No	2018	6	SAMN09909004	SRR7750750	PNUSAS046781
4,[5],12:i:-	No	No	2018	6	SAMN10134430	SRR7906590	PNUSAS052134
4,[5],12:i:-	No	No	2018	6	SAMN10142322	SRR7939583	PNUSAS052133
4,[5],12:i:-	No	No	2018	6	SAMN10142323	SRR7939581	PNUSAS052132
4,[5],12:i:-	No	No	2018	7	SAMN09681671	SRR7532701	PNUSAS046394
4,[5],12:i:-	No	No	2018	7	SAMN09692511	SRR7541309	PNUSAS046794
4,[5],12:i:-	No	No	2018	7	SAMN09696060	SRR7545573	PNUSAS046681
4,[5],12:i:-	No	No	2018	7	SAMN09710458	SRR7588277	PNUSAS047269
4,[5],12:i:-	No	No	2018	7	SAMN09722719	SRR7601552	PNUSAS047529
4,[5],12:i:-	No	No	2018	7	SAMN09722720	SRR7601547	PNUSAS046929
4,[5],12:i:-	No	No	2018	7	SAMN09727063	SRR7610622	PNUSAS047427
4,[5],12:i:-	No	No	2018	7	SAMN09739418	SRR7620445	PNUSAS047908
4,[5],12:i:-	No	No	2018	7	SAMN09744781	SRR7627977	PNUSAS048048
4,[5],12:i:-	No	No	2018	7	SAMN09744793	SRR7627986	PNUSAS047610
4,[5],12:i:-	No	No	2018	7	SAMN09754720	SRR7633238	PNUSAS048451
4,[5],12:i:-	No	No	2018	7	SAMN09754807	SRR7633413	PNUSAS047934
4,[5],12:i:-	No	No	2018	7	SAMN09754833	SRR7633360	PNUSAS047928
4,[5],12:i:-	No	No	2018	7	SAMN09771747	SRR7652557	PNUSAS048935
4,[5],12:i:-	No	No	2018	7	SAMN09772153	SRR7652575	PNUSAS049154
4,[5],12:i:-	No	No	2018	7	SAMN09785166	SRR7661225	PNUSAS047554
4,[5],12:i:-	No	No	2018	7	SAMN09787807	SRR7664355	PNUSAS048804
4,[5],12:i:-	No	No	2018	7	SAMN09787936	SRR7664444	PNUSAS049178
4,[5],12:i:-	No	No	2018	7	SAMN09787983	SRR7664502	PNUSAS049272
4,[5],12:i:-	No	No	2018	7	SAMN09788016	SRR7664535	PNUSAS048526
4,[5],12:i:-	No	No	2018	7	SAMN09788026	SRR7664564	PNUSAS047594
4,[5],12:i:-	No	No	2018	7	SAMN09788116	SRR7664663	PNUSAS048474
4,[5],12:i:-	No	No	2018	7	SAMN09788135	SRR7664714	PNUSAS049118
4,[5],12:i:-	No	No	2018	7	SAMN09788148	SRR7664711	PNUSAS049045
4,[5],12:i:-	No	No	2018	7	SAMN09788153	SRR7664687	PNUSAS047862
4,[5],12:i:-	No	No	2018	7	SAMN09791543	SRR7667962	PNUSAS049598
4,[5],12:i:-	No	No	2018	7	SAMN09791548	SRR7667963	PNUSAS049400
4,[5],12:i:-	No	No	2018	7	SAMN09791551	SRR7667959	PNUSAS049270
4,[5],12:i:-	No	No	2018	7	SAMN09839121	SRR7697352	PNUSAS049292
4,[5],12:i:-	No	No	2018	7	SAMN09839267	SRR7697428	PNUSAS048679
4,[5],12:i:-	No	No	2018	7	SAMN09843342	SRR7701278	PNUSAS049803
4,[5],12:i:-	No	No	2018	7	SAMN09844035	SRR7703111	PNUSAS050123
4,[5],12:i:-	No	No	2018	7	SAMN09848140	SRR7706204	PNUSAS048963
4,[5],12:i:-	No	No	2018	7	SAMN09872863	SRR7728347	PNUSAS047077
4,[5],12:i:-	No	No	2018	7	SAMN09881862	SRR7740982	PNUSAS051243
4,[5],12:i:-	No	No	2018	7	SAMN09881886	SRR7741010	PNUSAS051087
4,[5],12:i:-	No	No	2018	7	SAMN09908969	SRR7750715	PNUSAS049205
4,[5],12:i:-	No	No	2018	7	SAMN09908971	SRR7750722	PNUSAS049203
4,[5],12:i:-	No	No	2018	7	SAMN09909016	SRR7750764	PNUSAS047691
4,[5],12:i:-	No	No	2018	7	SAMN09909070	SRR7750826	PNUSAS048124
4,[5],12:i:-	No	No	2018	7	SAMN09928074	SRR7762751	PNUSAS051354
4,[5],12:i:-	No	No	2018	7	SAMN09928114	SRR7762769	PNUSAS050163
4,[5],12:i:-	No	No	2018	7	SAMN09928131	SRR7763263	PNUSAS051324
4,[5],12:i:-	No	No	2018	7	SAMN09933836	SRR7766940	PNUSAS051936
4,[5],12:i:-	No	No	2018	7	SAMN09933940	SRR7767101	PNUSAS048680
4,[5],12:i:-	No	No	2018	7	SAMN09933965	SRR7767243	PNUSAS051297
4,[5],12:i:-	No	No	2018	7	SAMN09934001	SRR7767292	PNUSAS050206
4,[5],12:i:-	No	No	2018	7	SAMN09934023	SRR7767301	PNUSAS050761
4,[5],12:i:-	No	No	2018	7	SAMN09934026	SRR7767305	PNUSAS050732
4,[5],12:i:-	No	No	2018	7	SAMN09941026	SRR7773319	PNUSAS051602
4,[5],12:i:-	No	No	2018	7	SAMN09941028	SRR7773308	PNUSAS051600
4,[5],12:i:-	No	No	2018	7	SAMN09981004	SRR7789715	PNUSAS051974
4,[5],12:i:-	No	No	2018	7	SAMN10096143	SRR7882227	PNUSAS049607
4,[5],12:i:-	No	No	2018	7	SAMN10096157	SRR7882225	PNUSAS049613
4,[5],12:i:-	No	No	2018	7	SAMN10096171	SRR7882218	PNUSAS049628
4,[5],12:i:-	No	No	2018	7	SAMN10096177	SRR7882204	PNUSAS049622
4,[5],12:i:-	No	No	2018	7	SAMN10096190	SRR7882234	PNUSAS049634
4,[5],12:i:-	No	No	2018	7	SAMN10222506	SRR7985614	PNUSAS051061
4,[5],12:i:-	No	No	2018	7	SAMN10241320	SRR8054484	PNUSAS049028
4,[5],12:i:-	No	No	2018	7	SAMN10251730	SRR8069641	PNUSAS049335
4,[5],12:i:-	No	No	2018	7	SAMN10251739	SRR8069661	PNUSAS049026
4,[5],12:i:-	No	No	2018	7	SAMN10257941	SRR8076115	PNUSAS048736
4,[5],12:i:-	No	No	2018	7	SAMN11134336	SRR8731713	PNUSAS069499
4,[5],12:i:-	No	No	2018	8	SAMN09839282	SRR7697599	PNUSAS050243
4,[5],12:i:-	No	No	2018	8	SAMN09843927	SRR7703090	PNUSAS045000
4,[5],12:i:-	No	No	2018	8	SAMN09848173	SRR7706288	PNUSAS050240
4,[5],12:i:-	No	No	2018	8	SAMN09905727	SRR7746951	PNUSAS051282
4,[5],12:i:-	No	No	2018	8	SAMN09933981	SRR7767268	PNUSAS051669
4,[5],12:i:-	No	No	2018	8	SAMN09934020	SRR7767308	PNUSAS051677
4,[5],12:i:-	No	No	2018	8	SAMN09934034	SRR7767295	PNUSAS051680
4,[5],12:i:-	No	No	2018	8	SAMN09934035	SRR7767299	PNUSAS051679
4,[5],12:i:-	No	No	2018	8	SAMN09934036	SRR7767300	PNUSAS051678
4,[5],12:i:-	No	No	2018	8	SAMN09941051	SRR7773435	PNUSAS052336
4,[5],12:i:-	No	No	2018	8	SAMN09941183	SRR7773949	PNUSAS052208
4,[5],12:i:-	No	No	2018	8	SAMN09941202	SRR7774004	PNUSAS052043
4,[5],12:i:-	No	No	2018	8	SAMN09941209	SRR7773987	PNUSAS052035
4,[5],12:i:-	No	No	2018	8	SAMN09952586	SRR7783966	PNUSAS052459
4,[5],12:i:-	No	No	2018	8	SAMN09952587	SRR7783947	PNUSAS052326
4,[5],12:i:-	No	No	2018	8	SAMN09952598	SRR7783957	PNUSAS052087
4,[5],12:i:-	No	No	2018	8	SAMN09953633	SRR7784001	PNUSAS052025
4,[5],12:i:-	No	No	2018	8	SAMN09981046	SRR7789751	PNUSAS052631
4,[5],12:i:-	No	No	2018	8	SAMN09981048	SRR7789743	PNUSAS052629
4,[5],12:i:-	No	No	2018	8	SAMN09981097	SRR7789803	PNUSAS052470
4,[5],12:i:-	No	No	2018	8	SAMN09981101	SRR7789796	PNUSAS052465
4,[5],12:i:-	No	No	2018	8	SAMN09981170	SRR7789927	PNUSAS051338
4,[5],12:i:-	No	No	2018	8	SAMN09990272	SRR7803551	PNUSAS052442
4,[5],12:i:-	No	No	2018	8	SAMN10025241	SRR7812705	PNUSAS052242
4,[5],12:i:-	No	No	2018	8	SAMN10037199	SRR7820833	PNUSAS053437
4,[5],12:i:-	No	No	2018	8	SAMN10037241	SRR7820882	PNUSAS053081
4,[5],12:i:-	No	No	2018	8	SAMN10037289	SRR7821039	PNUSAS053041
4,[5],12:i:-	No	No	2018	8	SAMN10037306	SRR7821045	PNUSAS052918
4,[5],12:i:-	No	No	2018	8	SAMN10061305	SRR7830511	PNUSAS052890
4,[5],12:i:-	No	No	2018	8	SAMN10061326	SRR7830527	PNUSAS052358
4,[5],12:i:-	No	No	2018	8	SAMN10079175	SRR7854033	PNUSAS053291
4,[5],12:i:-	No	No	2018	8	SAMN10088565	SRR7874405	PNUSAS054926
4,[5],12:i:-	No	No	2018	8	SAMN10088582	SRR7874394	PNUSAS054932
4,[5],12:i:-	No	No	2018	8	SAMN10088780	SRR7874596	PNUSAS054332
4,[5],12:i:-	No	No	2018	8	SAMN10091258	SRR7876351	PNUSAS054305
4,[5],12:i:-	No	No	2018	8	SAMN10091756	SRR7876516	PNUSAS053392
4,[5],12:i:-	No	No	2018	8	SAMN10091757	SRR7876504	PNUSAS053391
4,[5],12:i:-	No	No	2018	8	SAMN10091758	SRR7876520	PNUSAS053390
4,[5],12:i:-	No	No	2018	8	SAMN10092238	SRR7876461	PNUSAS053605
4,[5],12:i:-	No	No	2018	8	SAMN10095929	SRR7881941	PNUSAS054394
4,[5],12:i:-	No	No	2018	8	SAMN10095932	SRR7881940	PNUSAS054391
4,[5],12:i:-	No	No	2018	8	SAMN10096006	SRR7882069	PNUSAS052627
4,[5],12:i:-	No	No	2018	8	SAMN10096086	SRR7882133	PNUSAS052754
4,[5],12:i:-	No	No	2018	8	SAMN10102317	SRR7888876	PNUSAS053033
4,[5],12:i:-	No	No	2018	8	SAMN10102318	SRR7888878	PNUSAS053032
4,[5],12:i:-	No	No	2018	8	SAMN10102375	SRR7888913	PNUSAS054337
4,[5],12:i:-	No	No	2018	8	SAMN10124381	SRR7898987	PNUSAS052800
4,[5],12:i:-	No	No	2018	8	SAMN10134254	SRR7906475	PNUSAS054444
4,[5],12:i:-	No	No	2018	8	SAMN10134384	SRR7906513	PNUSAS053701
4,[5],12:i:-	No	No	2018	8	SAMN10134606	SRR7906728	PNUSAS054866
4,[5],12:i:-	No	No	2018	8	SAMN10138928	SRR7909737	PNUSAS055296
4,[5],12:i:-	No	No	2018	8	SAMN10139051	SRR7909779	PNUSAS055495
4,[5],12:i:-	No	No	2018	8	SAMN10142038	SRR7939534	PNUSAS055951
4,[5],12:i:-	No	No	2018	8	SAMN10142054	SRR7939537	PNUSAS055965
4,[5],12:i:-	No	No	2018	8	SAMN10142055	SRR7939546	PNUSAS055964
4,[5],12:i:-	No	No	2018	8	SAMN10144056	SRR7942469	PNUSAS053359
4,[5],12:i:-	No	No	2018	8	SAMN10170639	SRR7958689	PNUSAS051433
4,[5],12:i:-	No	No	2018	8	SAMN10170659	SRR7958709	PNUSAS051447
4,[5],12:i:-	No	No	2018	8	SAMN10241191	SRR8054352	PNUSAS056367
4,[5],12:i:-	No	No	2018	8	SAMN10257492	SRR8076034	PNUSAS054113
4,[5],12:i:-	No	No	2018	8	SAMN10257658	SRR8076083	PNUSAS054137
4,[5],12:i:-	No	No	2018	8	SAMN10257661	SRR8076072	PNUSAS054135
4,[5],12:i:-	No	No	2018	8	SAMN10257705	SRR8076095	PNUSAS054663
4,[5],12:i:-	No	No	2018	8	SAMN10257707	SRR8076089	PNUSAS054662
4,[5],12:i:-	No	No	2018	8	SAMN10276809	SRR8092115	PNUSAS052452
4,[5],12:i:-	No	No	2018	8	SAMN10366218	SRR8145162	PNUSAS056084
4,[5],12:i:-	No	No	2018	8	SAMN10387283	SRR8164402	PNUSAS059965
4,[5],12:i:-	No	No	2018	8	SAMN10460717	SRR8235436	PNUSAS053612
4,[5],12:i:-	No	No	2018	8	SAMN10460881	SRR8235465	PNUSAS053622
4,[5],12:i:-	No	No	2018	8	SAMN11130437	SRR8731151	PNUSAS069232
4,[5],12:i:-	No	No	2018	8	SAMN11130438	SRR8731146	PNUSAS069231
4,[5],12:i:-	No	No	2018	8	SAMN11136991	SRR8731716	PNUSAS069501
4,[5],12:i:-	No	No	2018	8	SAMN11359561	SRR8866420	PNUSAS071318
4,[5],12:i:-	No	No	2018	9	SAMN10102426	SRR7888997	PNUSAS054520
4,[5],12:i:-	No	No	2018	9	SAMN10102441	SRR7889056	PNUSAS054761
4,[5],12:i:-	No	No	2018	9	SAMN10134186	SRR7906231	PNUSAS054891
4,[5],12:i:-	No	No	2018	9	SAMN10170576	SRR7958619	PNUSAS056348
4,[5],12:i:-	No	No	2018	9	SAMN10171287	SRR7958989	PNUSAS056178
4,[5],12:i:-	No	No	2018	9	SAMN10228080	SRR7993336	PNUSAS056906
4,[5],12:i:-	No	No	2018	9	SAMN10228829	SRR7994228	PNUSAS057031
4,[5],12:i:-	No	No	2018	9	SAMN10230826	SRR8003659	PNUSAS056907
4,[5],12:i:-	No	No	2018	9	SAMN10231741	SRR8030118	PNUSAS056508
4,[5],12:i:-	No	No	2018	9	SAMN10231825	SRR8030160	PNUSAS057189
4,[5],12:i:-	No	No	2018	9	SAMN10240787	SRR8053977	PNUSAS057314
4,[5],12:i:-	No	No	2018	9	SAMN10240823	SRR8054066	PNUSAS057335
4,[5],12:i:-	No	No	2018	9	SAMN10240827	SRR8054078	PNUSAS057331
4,[5],12:i:-	No	No	2018	9	SAMN10240944	SRR8054125	PNUSAS056181
4,[5],12:i:-	No	No	2018	9	SAMN10240958	SRR8054146	PNUSAS056908
4,[5],12:i:-	No	No	2018	9	SAMN10241100	SRR8054257	PNUSAS056951
4,[5],12:i:-	No	No	2018	9	SAMN10251280	SRR8069495	PNUSAS055845
4,[5],12:i:-	No	No	2018	9	SAMN10251319	SRR8069524	PNUSAS057602
4,[5],12:i:-	No	No	2018	9	SAMN10319823	SRR8113544	PNUSAS058547
4,[5],12:i:-	No	No	2018	9	SAMN10319827	SRR8113560	PNUSAS058542
4,[5],12:i:-	No	No	2018	9	SAMN10342592	SRR8129289	PNUSAS058097
4,[5],12:i:-	No	No	2018	9	SAMN10346452	SRR8134419	PNUSAS058787
4,[5],12:i:-	No	No	2018	9	SAMN10365997	SRR8145077	PNUSAS056285
4,[5],12:i:-	No	No	2018	9	SAMN10366606	SRR8145217	PNUSAS057874
4,[5],12:i:-	No	No	2018	9	SAMN10502965	SRR8266092	PNUSAS058582
4,[5],12:i:-	No	No	2018	9	SAMN10503013	SRR8266127	PNUSAS059354
4,[5],12:i:-	No	No	2018	9	SAMN10520303	SRR8280688	PNUSAS060433
4,[5],12:i:-	No	No	2018	9	SAMN10520314	SRR8280708	PNUSAS057902
4,[5],12:i:-	No	No	2018	9	SAMN10520334	SRR8280718	PNUSAS057928
4,[5],12:i:-	No	No	2018	9	SAMN11842242	SRR9117041	PNUSAS069111
4,[5],12:i:-	No	No	2018	10		SRR9332450	PNUSAS079639
4,[5],12:i:-	No	No	2018	10	SAMN02197806	SRR164496	PNUSAS075509
4,[5],12:i:-	No	No	2018	10	SAMN10256981	SRR8076024	PNUSAS058203
4,[5],12:i:-	No	No	2018	10	SAMN10258081	SRR8076152	PNUSAS057999
4,[5],12:i:-	No	No	2018	10	SAMN10286782	SRR8103351	PNUSAS058934
4,[5],12:i:-	No	No	2018	10	SAMN10293092	SRR8110512	PNUSAS058949
4,[5],12:i:-	No	No	2018	10	SAMN10319840	SRR8113557	PNUSAS059003
4,[5],12:i:-	No	No	2018	10	SAMN10356009	SRR8142424	PNUSAS059904
4,[5],12:i:-	No	No	2018	10	SAMN10356091	SRR8142491	PNUSAS058467
4,[5],12:i:-	No	No	2018	10	SAMN10359224	SRR8144771	PNUSAS059916
4,[5],12:i:-	No	No	2018	10	SAMN10365840	SRR8145004	PNUSAS059759
4,[5],12:i:-	No	No	2018	10	SAMN10366715	SRR8145305	PNUSAS060137
4,[5],12:i:-	No	No	2018	10	SAMN10387224	SRR8164230	PNUSAS059883
4,[5],12:i:-	No	No	2018	10	SAMN10391126	SRR8170216	PNUSAS060373
4,[5],12:i:-	No	No	2018	10	SAMN10391505	SRR8170470	PNUSAS060382
4,[5],12:i:-	No	No	2018	10	SAMN10391679	SRR8170864	PNUSAS060379
4,[5],12:i:-	No	No	2018	10	SAMN10396232	SRR8175906	PNUSAS059763
4,[5],12:i:-	No	No	2018	10	SAMN10415421	SRR8185395	PNUSAS059418
4,[5],12:i:-	No	No	2018	10	SAMN10415479	SRR8184526	PNUSAS059791
4,[5],12:i:-	No	No	2018	10	SAMN10424430	SRR8188792	PNUSAS060928
4,[5],12:i:-	No	No	2018	10	SAMN10432426	SRR8192985	PNUSAS061246
4,[5],12:i:-	No	No	2018	10	SAMN10441796	SRR8207750	PNUSAS060429
4,[5],12:i:-	No	No	2018	10	SAMN10450390	SRR8210418	PNUSAS061127
4,[5],12:i:-	No	No	2018	10	SAMN10450858	SRR8216304	PNUSAS061621
4,[5],12:i:-	No	No	2018	10	SAMN10471233	SRR8239176	PNUSAS061858
4,[5],12:i:-	No	No	2018	10	SAMN10477588	SRR8244494	PNUSAS061758
4,[5],12:i:-	No	No	2018	10	SAMN10477616	SRR8244517	PNUSAS061967
4,[5],12:i:-	No	No	2018	10	SAMN10502993	SRR8266107	PNUSAS059335
4,[5],12:i:-	No	No	2018	10	SAMN10505620	SRR8268375	PNUSAS060800
4,[5],12:i:-	No	No	2018	10	SAMN10505631	SRR8268378	PNUSAS060814
4,[5],12:i:-	No	No	2018	10	SAMN10505635	SRR8268411	PNUSAS060810
4,[5],12:i:-	No	No	2018	10	SAMN10505655	SRR8268512	PNUSAS061344
4,[5],12:i:-	No	No	2018	10	SAMN10580951	SRR8299290	PNUSAS060224
4,[5],12:i:-	No	No	2018	10	SAMN10580970	SRR8299297	PNUSAS060228
4,[5],12:i:-	No	No	2018	10	SAMN10585263	SRR8303407	PNUSAS061362
4,[5],12:i:-	No	No	2018	10	SAMN10616658	SRR8355601	PNUSAS061692
4,[5],12:i:-	No	No	2018	10	SAMN11456079	SRR8923009	PNUSAS061521
4,[5],12:i:-	No	No	2018	11	SAMN10450701	SRR8215994	PNUSAS061739
4,[5],12:i:-	No	No	2018	11	SAMN10450702	SRR8215987	PNUSAS061738
4,[5],12:i:-	No	No	2018	11	SAMN10502675	SRR8265918	PNUSAS062288
4,[5],12:i:-	No	No	2018	11	SAMN10518321	SRR8274821	PNUSAS062132
4,[5],12:i:-	No	No	2018	11	SAMN10520336	SRR8280739	PNUSAS062357
4,[5],12:i:-	No	No	2018	11	SAMN10534310	SRR8291755	PNUSAS062711
4,[5],12:i:-	No	No	2018	11	SAMN10580667	SRR8299110	PNUSAS062761
4,[5],12:i:-	No	No	2018	11	SAMN10581113	SRR8299335	PNUSAS063537
4,[5],12:i:-	No	No	2018	11	SAMN10584981	SRR8303360	PNUSAS063452
4,[5],12:i:-	No	No	2018	11	SAMN10585360	SRR8303583	PNUSAS063484
4,[5],12:i:-	No	No	2018	11	SAMN10598011	SRR8322157	PNUSAS063036
4,[5],12:i:-	No	No	2018	11	SAMN10611382	SRR8348395	PNUSAS063832
4,[5],12:i:-	No	No	2018	11	SAMN10644424	SRR8370068	PNUSAS063531
4,[5],12:i:-	No	No	2018	11	SAMN10685138	SRR8383775	PNUSAS064292
4,[5],12:i:-	No	No	2018	11	SAMN10685763	SRR8384188	PNUSAS064730
4,[5],12:i:-	No	No	2018	11	SAMN10685766	SRR8384187	PNUSAS064727
4,[5],12:i:-	No	No	2018	11	SAMN10685773	SRR8384172	PNUSAS064719
4,[5],12:i:-	No	No	2018	11	SAMN10714158	SRR8418690	PNUSAS063582
4,[5],12:i:-	No	No	2018	11	SAMN10751687	SRR8444106	PNUSAS063211
4,[5],12:i:-	No	No	2018	11	SAMN10898326	SRR8550725	PNUSAS063754
4,[5],12:i:-	No	No	2018	11	SAMN10900403	SRR8550800	PNUSAS064353
4,[5],12:i:-	No	No	2018	11	SAMN10938538	SRR8575597	PNUSAS067897
4,[5],12:i:-	No	No	2018	11	SAMN10996493	SRR8618273	PNUSAS068416
4,[5],12:i:-	No	No	2018	11	SAMN11149677	SRR8734033	PNUSAS063225
4,[5],12:i:-	No	No	2018	12		SRR10349203	PNUSAS111814
4,[5],12:i:-	No	No	2018	12	SAMN10685860	SRR8384327	PNUSAS064537
4,[5],12:i:-	No	No	2018	12	SAMN10685946	SRR8384790	PNUSAS064480
4,[5],12:i:-	No	No	2018	12	SAMN10689638	SRR8389586	PNUSAS064492
4,[5],12:i:-	No	No	2018	12	SAMN10689693	SRR8389576	PNUSAS065204
4,[5],12:i:-	No	No	2018	12	SAMN10699350	SRR8400991	PNUSAS064940
4,[5],12:i:-	No	No	2018	12	SAMN10714221	SRR8418786	PNUSAS064911
4,[5],12:i:-	No	No	2018	12	SAMN10722692	SRR8428562	PNUSAS064502
4,[5],12:i:-	No	No	2018	12	SAMN10722710	SRR8428616	PNUSAS065039
4,[5],12:i:-	No	No	2018	12	SAMN10722713	SRR8428613	PNUSAS065036
4,[5],12:i:-	No	No	2018	12	SAMN10722744	SRR8428792	PNUSAS065432
4,[5],12:i:-	No	No	2018	12	SAMN10740783	SRR8440046	PNUSAS065123
4,[5],12:i:-	No	No	2018	12	SAMN10752170	SRR8444811	PNUSAS066001
4,[5],12:i:-	No	No	2018	12	SAMN10774142	SRR8455558	PNUSAS065694
4,[5],12:i:-	No	No	2018	12	SAMN10774148	SRR8455537	PNUSAS065810
4,[5],12:i:-	No	No	2018	12	SAMN10787611	SRR8469308	PNUSAS066323
4,[5],12:i:-	No	No	2018	12	SAMN10787627	SRR8469314	PNUSAS065129
4,[5],12:i:-	No	No	2018	12	SAMN10787628	SRR8469302	PNUSAS064581
4,[5],12:i:-	No	No	2018	12	SAMN10787646	SRR8469408	PNUSAS066016
4,[5],12:i:-	No	No	2018	12	SAMN10793000	SRR8477331	PNUSAS065833
4,[5],12:i:-	No	No	2018	12	SAMN10810339	SRR8482434	PNUSAS065449
4,[5],12:i:-	No	No	2018	12	SAMN10830063	SRR8494895	PNUSAS066118
4,[5],12:i:-	No	No	2018	12	SAMN10851816	SRR8511148	PNUSAS066812
4,[5],12:i:-	No	No	2018	12	SAMN10873582	SRR8530633	PNUSAS067368
4,[5],12:i:-	No	No	2018	12	SAMN10873607	SRR8530699	PNUSAS067384
4,[5],12:i:-	No	No	2018	12	SAMN10900741	SRR8551053	PNUSAS065950
4,[5],12:i:-	No	No	2018	12	SAMN10921752	SRR8568111	PNUSAS067782
4,[5],12:i:-	No	No	2018	12	SAMN11360208	SRR8866444	PNUSAS071085
4,[5],12:i:-	No	Yes	2016	11	SAMN06131906	SRR5110654	PNUSAS005956
4,[5],12:i:-	No	Yes	2017	2	SAMN06732558	SRR5459682	PNUSAS010830
4,[5],12:i:-	No	Yes	2017	4	SAMN06847268	SRR5500923	PNUSAS012620
4,[5],12:i:-	No	Yes	2017	4	SAMN07135103	SRR5585092	PNUSAS013778
4,[5],12:i:-	No	Yes	2017	6	SAMN07414466	SRR5888697	PNUSAS019195
4,[5],12:i:-	No	Yes	2017	6	SAMN08045652	SRR6317417	PNUSAS028729
4,[5],12:i:-	No	Yes	2017	7	SAMN07775478	SRR6178061	PNUSAS022469
4,[5],12:i:-	No	Yes	2017	8	SAMN08774867	SRR8302698	PNUSAS025425
4,[5],12:i:-	No	Yes	2017	11	SAMN08470848	SRR6687371	PNUSAS030538
4,[5],12:i:-	No	Yes	2017	12	SAMN08330133	SRR6466188	PNUSAS031531
4,[5],12:i:-	No	Yes	2018	6	SAMN09724580	SRR7608255	PNUSAS046728
4,[5],12:i:-	No	Yes	2018	11	SAMN10685788	SRR8384212	PNUSAS064738
4,[5],12:i:-	No	Yes	2018	11	SAMN10939620	SRR8578696	PNUSAS064145
4,[5],12:i:-	No	Yes	2018	12		SRR12835402	PNUSAS064927
4,[5],12:i:-	No	Yes	2018	12	SAMN10685742	SRR8384102	PNUSAS064263
4,[5],12:i:-	No	Yes	2018	12	SAMN10714178	SRR8418702	PNUSAS064919
4,[5],12:i:-	No	Yes	2018	12	SAMN10873595	SRR8530698	PNUSAS067378
4,[5],12:i:-	No	Yes	2018	12	SAMN11149695	SRR8734044	PNUSAS066273
4,[5],12:i:-	Yes	No	2015	1	SAMN07551788	SRR5966285	2015AM-0282
4,[5],12:i:-	Yes	No	2015	2	SAMN04526249	SRR3231373	PNUSAS001583
4,[5],12:i:-	Yes	No	2015	3	SAMN04116615	SRR2544742	PNUSAS000920
4,[5],12:i:-	Yes	No	2015	3	SAMN07710603	SRR6129506	PNUSAS024307
4,[5],12:i:-	Yes	No	2015	6	SAMN07260948	SRR5725183	2015AM-1298
4,[5],12:i:-	Yes	No	2015	8	SAMN09724444	SRR7608059	2015AM-3621
4,[5],12:i:-	Yes	No	2015	9	SAMN04437877	SRR3115316	NY61415558
4,[5],12:i:-	Yes	No	2015	10	SAMN06064389	SRR5081427	PNUSAS003605
4,[5],12:i:-	Yes	No	2015	11	SAMN04365185	SRR3095249	PNUSAS001339
4,[5],12:i:-	Yes	No	2015	11	SAMN04365186	SRR3095250	PNUSAS001340
4,[5],12:i:-	Yes	No	2015	11	SAMN04438316	SRR3137086	PNUSAS001469
4,[5],12:i:-	Yes	No	2015	11	SAMN04438317	SRR3137108	PNUSAS001470
4,[5],12:i:-	Yes	No	2015	11	SAMN08437270	SRR6650760	2015AM-3507
4,[5],12:i:-	Yes	No	2015	12	SAMN04383829	SRR3095251	PNUSAS001341
4,[5],12:i:-	Yes	No	2015	12	SAMN04383830	SRR3095252	PNUSAS001364
4,[5],12:i:-	Yes	No	2015	12	SAMN04450835	SRR3137165	2016K-0014
4,[5],12:i:-	Yes	No	2015	12	SAMN04450839	SRR3137170	2016K-0029
4,[5],12:i:-	Yes	No	2015	12	SAMN04450873	SRR3137218	2016K-0019
4,[5],12:i:-	Yes	No	2016	1	SAMN13486179	SRR10590698	2016AM-0026
4,[5],12:i:-	Yes	No	2016	1	SAMN13526614	SRR10619001	2016AM-0025
4,[5],12:i:-	Yes	No	2016	1	SAMN13526689	SRR10619025	2016AM-0256
4,[5],12:i:-	Yes	No	2016	4	SAMN13876560	SRR10907135	2016AM-1325
4,[5],12:i:-	Yes	No	2016	5	SAMN05272011	SRR3743933	PNUSAS002543
4,[5],12:i:-	Yes	No	2016	5	SAMN05272012	SRR3743934	PNUSAS002544
4,[5],12:i:-	Yes	No	2016	5	SAMN05301522	SRR3743942	PNUSAS002671
4,[5],12:i:-	Yes	No	2016	5	SAMN05360268	SRR3930243	PNUSAS002706
4,[5],12:i:-	Yes	No	2016	5	SAMN13526604	SRR10618992	2016AM-0649
4,[5],12:i:-	Yes	No	2016	5	SAMN13526612	SRR10619003	2016AM-0559
4,[5],12:i:-	Yes	No	2016	5	SAMN13916938	SRR10961637	2016AM-1507
4,[5],12:i:-	Yes	No	2016	6	SAMN05525307	SRR4100146	PNUSAS003372
4,[5],12:i:-	Yes	No	2016	6	SAMN13526710	SRR10619022	2016AM-0623
4,[5],12:i:-	Yes	No	2016	7	SAMN05714000	SRR4190226	PNUSAS003637
4,[5],12:i:-	Yes	No	2016	7	SAMN05715944	SRR4297055	PNUSAS003606
4,[5],12:i:-	Yes	No	2016	7	SAMN05788694	SRR4295041	PNUSAS004070
4,[5],12:i:-	Yes	No	2016	7	SAMN05913882	SRR4432513	PNUSAS004349
4,[5],12:i:-	Yes	No	2016	7	SAMN06690249	SRR5436962	PNUSAS010364
4,[5],12:i:-	Yes	No	2016	7	SAMN06854164	SRR5508272	PNUSAS012627
4,[5],12:i:-	Yes	No	2016	7	SAMN06854169	SRR5508184	PNUSAS012632
4,[5],12:i:-	Yes	No	2016	7	SAMN13477370	SRR10584139	2016AM-1205
4,[5],12:i:-	Yes	No	2016	8	SAMN05790825	SRR4295149	PNUSAS003713
4,[5],12:i:-	Yes	No	2016	8	SAMN05790831	SRR5584055	PNUSAS003934
4,[5],12:i:-	Yes	No	2016	8	SAMN05943267	SRR5004576	PNUSAS004700
4,[5],12:i:-	Yes	No	2016	8	SAMN05954736	SRR4841904	PNUSAS004925
4,[5],12:i:-	Yes	No	2016	8	SAMN05957686	SRR4841708	PNUSAS004854
4,[5],12:i:-	Yes	No	2016	8	SAMN06281831	SRR5221551	PNUSAS008044
4,[5],12:i:-	Yes	No	2016	8	SAMN06299447	SRR5238123	PNUSAS008259
4,[5],12:i:-	Yes	No	2016	8	SAMN06342384	SRR5277767	PNUSAS008331
4,[5],12:i:-	Yes	No	2016	8	SAMN06759918	SRR5460910	PNUSAS011730
4,[5],12:i:-	Yes	No	2016	8	SAMN07261500	SRR5765054	PNUSAS015799
4,[5],12:i:-	Yes	No	2016	8	SAMN13870070	SRR10900606	2016AM-2246
4,[5],12:i:-	Yes	No	2016	8	SAMN13872671	SRR10902932	2016AM-1860
4,[5],12:i:-	Yes	No	2016	8	SAMN13947579	SRR10992545	2016AM-3284
4,[5],12:i:-	Yes	No	2016	8	SAMN13948578	SRR10992372	2016AM-2247
4,[5],12:i:-	Yes	No	2016	9	SAMN05893066	SRR4420965	PNUSAS004319
4,[5],12:i:-	Yes	No	2016	9	SAMN05893067	SRR4420966	PNUSAS004320
4,[5],12:i:-	Yes	No	2016	9	SAMN05893074	SRR4421036	PNUSAS004478
4,[5],12:i:-	Yes	No	2016	9	SAMN05893075	SRR4421000	PNUSAS004477
4,[5],12:i:-	Yes	No	2016	9	SAMN05893079	SRR4421063	PNUSAS004592
4,[5],12:i:-	Yes	No	2016	9	SAMN05952603	SRR4841862	PNUSAS004928
4,[5],12:i:-	Yes	No	2016	9	SAMN05952618	SRR5004547	PNUSAS004918
4,[5],12:i:-	Yes	No	2016	9	SAMN05952619	SRR4841695	PNUSAS004919
4,[5],12:i:-	Yes	No	2016	9	SAMN05952620	SRR4841701	PNUSAS004920
4,[5],12:i:-	Yes	No	2016	9	SAMN05952621	SRR4841698	PNUSAS004921
4,[5],12:i:-	Yes	No	2016	9	SAMN05957718	SRR4841714	PNUSAS004923
4,[5],12:i:-	Yes	No	2016	9	SAMN06007360	SRR5057212	PNUSAS005291
4,[5],12:i:-	Yes	No	2016	9	SAMN06014727	SRR5018356	2016K-0941
4,[5],12:i:-	Yes	No	2016	9	SAMN06030901	SRR5031277	2016K-0983
4,[5],12:i:-	Yes	No	2016	9	SAMN06638358	SRR5380936	PNUSAS010222
4,[5],12:i:-	Yes	No	2016	9	SAMN06828240	SRR5486223	PNUSAS012256
4,[5],12:i:-	Yes	No	2016	10	SAMN05952602	SRR4841896	PNUSAS004939
4,[5],12:i:-	Yes	No	2016	10	SAMN05952622	SRR4841702	PNUSAS004922
4,[5],12:i:-	Yes	No	2016	10	SAMN05991788	SRR5016924	PNUSAS005155
4,[5],12:i:-	Yes	No	2016	10	SAMN05992317	SRR5023223	PNUSAS005295
4,[5],12:i:-	Yes	No	2016	10	SAMN06010567	SRR5023231	PNUSAS005251
4,[5],12:i:-	Yes	No	2016	10	SAMN06041158	SRR5125073	PNUSAS005359
4,[5],12:i:-	Yes	No	2016	10	SAMN06041159	SRR5044015	PNUSAS005360
4,[5],12:i:-	Yes	No	2016	10	SAMN06045817	SRR5057257	PNUSAS005361
4,[5],12:i:-	Yes	No	2016	10	SAMN06051999	SRR5081550	PNUSAS005312
4,[5],12:i:-	Yes	No	2016	10	SAMN06067908	SRR5060552	PNUSAS005451
4,[5],12:i:-	Yes	No	2016	10	SAMN06067913	SRR5060551	PNUSAS005450
4,[5],12:i:-	Yes	No	2016	10	SAMN06067931	SRR5060553	PNUSAS005452
4,[5],12:i:-	Yes	No	2016	10	SAMN06090684	SRR5081400	PNUSAS005625
4,[5],12:i:-	Yes	No	2016	10	SAMN06564161	SRR5361222	PNUSAS009678
4,[5],12:i:-	Yes	No	2016	10	SAMN06812057	SRR5486426	PNUSAS012228
4,[5],12:i:-	Yes	No	2016	10	SAMN07279988	SRR5799666	PNUSAS016971
4,[5],12:i:-	Yes	No	2016	10	SAMN07279992	SRR5799659	PNUSAS016975
4,[5],12:i:-	Yes	No	2016	11	SAMN06126424	SRR5110808	PNUSAS005443
4,[5],12:i:-	Yes	No	2016	11	SAMN06164376	SRR5125981	PNUSAS005746
4,[5],12:i:-	Yes	No	2016	11	SAMN06203834	SRR5159105	PNUSAS006715
4,[5],12:i:-	Yes	No	2016	11	SAMN06215759	SRR5188630	PNUSAS007005
4,[5],12:i:-	Yes	No	2016	11	SAMN06625030	SRR5379139	PNUSAS009616
4,[5],12:i:-	Yes	No	2016	11	SAMN06661481	SRR5408988	PNUSAS008963
4,[5],12:i:-	Yes	No	2016	11	SAMN07194016	SRR5659605	PNUSAS015205
4,[5],12:i:-	Yes	No	2016	11	SAMN07279995	SRR5799657	PNUSAS016978
4,[5],12:i:-	Yes	No	2016	11	SAMN13825797	SRR10871239	2016AM-2371
4,[5],12:i:-	Yes	No	2016	11	SAMN13878421	SRR10909429	2016AM-3168
4,[5],12:i:-	Yes	No	2016	12	SAMN06192265	SRR5251045	PNUSAS006423
4,[5],12:i:-	Yes	No	2016	12	SAMN06203833	SRR5163802	PNUSAS006591
4,[5],12:i:-	Yes	No	2016	12	SAMN06274054	SRR5217697	PNUSAS006602
4,[5],12:i:-	Yes	No	2016	12	SAMN06274055	SRR5217728	PNUSAS006603
4,[5],12:i:-	Yes	No	2016	12	SAMN06285367	SRR5238033	PNUSAS007782
4,[5],12:i:-	Yes	No	2016	12	SAMN06288276	SRR5231290	PNUSAS007038
4,[5],12:i:-	Yes	No	2016	12	SAMN06318139	SRR5249679	PNUSAS008012
4,[5],12:i:-	Yes	No	2016	12	SAMN06320643	SRR5253511	PNUSAS008455
4,[5],12:i:-	Yes	No	2016	12	SAMN06642194	SRR5387068	PNUSAS009750
4,[5],12:i:-	Yes	No	2016	12	SAMN06704572	SRR5438418	PNUSAS008801
4,[5],12:i:-	Yes	No	2016	12	SAMN06847831	SRR5640220	PNUSAS012399
4,[5],12:i:-	Yes	No	2017	1	SAMN06276486	SRR5260032	PNUSAS007594
4,[5],12:i:-	Yes	No	2017	1	SAMN06288313	SRR5238320	PNUSAS007745
4,[5],12:i:-	Yes	No	2017	1	SAMN06312292	SRR5249667	PNUSAS008088
4,[5],12:i:-	Yes	No	2017	1	SAMN06445843	SRR5336047	PNUSAS008127
4,[5],12:i:-	Yes	No	2017	1	SAMN06460043	SRR5336242	PNUSAS008979
4,[5],12:i:-	Yes	No	2017	1	SAMN06680916	SRR5429836	PNUSAS010771
4,[5],12:i:-	Yes	No	2017	1	SAMN06704573	SRR5438420	PNUSAS011586
4,[5],12:i:-	Yes	No	2017	1	SAMN06705203	SRR5440664	PNUSAS009017
4,[5],12:i:-	Yes	No	2017	1	SAMN06915725	SRR5576523	PNUSAS012921
4,[5],12:i:-	Yes	No	2017	1	SAMN06915729	SRR5576532	PNUSAS012925
4,[5],12:i:-	Yes	No	2017	1	SAMN07159137	SRR5628562	PNUSAS013940
4,[5],12:i:-	Yes	No	2017	2	SAMN06481756	SRR5336195	PNUSAS008870
4,[5],12:i:-	Yes	No	2017	2	SAMN06556527	SRR5341800	PNUSAS008844
4,[5],12:i:-	Yes	No	2017	2	SAMN06605040	SRR5361562	PNUSAS008525
4,[5],12:i:-	Yes	No	2017	2	SAMN06642150	SRR5382660	PNUSAS009292
4,[5],12:i:-	Yes	No	2017	2	SAMN06645628	SRR5413281	PNUSAS010561
4,[5],12:i:-	Yes	No	2017	2	SAMN06658907	SRR5400007	PNUSAS010550
4,[5],12:i:-	Yes	No	2017	2	SAMN06676438	SRR5419434	PNUSAS010976
4,[5],12:i:-	Yes	No	2017	2	SAMN06708733	SRR5440594	PNUSAS011441
4,[5],12:i:-	Yes	No	2017	2	SAMN06732495	SRR5459637	PNUSAS009429
4,[5],12:i:-	Yes	No	2017	2	SAMN06732502	SRR5459634	PNUSAS009439
4,[5],12:i:-	Yes	No	2017	2	SAMN06732549	SRR5459677	PNUSAS010414
4,[5],12:i:-	Yes	No	2017	2	SAMN07255357	SRR5742559	PNUSAS016349
4,[5],12:i:-	Yes	No	2017	3	SAMN06689010	SRR5429812	PNUSAS010558
4,[5],12:i:-	Yes	No	2017	3	SAMN06756508	SRR5483468	PNUSAS012004
4,[5],12:i:-	Yes	No	2017	3	SAMN06842829	SRR5501168	PNUSAS011466
4,[5],12:i:-	Yes	No	2017	3	SAMN06842830	SRR5501161	PNUSAS011467
4,[5],12:i:-	Yes	No	2017	3	SAMN06847858	SRR5508277	PNUSAS012595
4,[5],12:i:-	Yes	No	2017	3	SAMN06892342	SRR5574786	PNUSAS012248
4,[5],12:i:-	Yes	No	2017	3	SAMN06924424	SRR5574858	PNUSAS012894
4,[5],12:i:-	Yes	No	2017	3	SAMN07460641	SRR5929643	PNUSAS017767
4,[5],12:i:-	Yes	No	2017	4	SAMN06847860	SRR5508297	PNUSAS012597
4,[5],12:i:-	Yes	No	2017	4	SAMN06898335	SRR5574785	PNUSAS012708
4,[5],12:i:-	Yes	No	2017	4	SAMN06899481	SRR5585013	PNUSAS012290
4,[5],12:i:-	Yes	No	2017	4	SAMN07135355	SRR5583824	PNUSAS013983
4,[5],12:i:-	Yes	No	2017	4	SAMN07151045	SRR5583914	PNUSAS013225
4,[5],12:i:-	Yes	No	2017	4	SAMN07151527	SRR5605892	PNUSAS013833
4,[5],12:i:-	Yes	No	2017	4	SAMN07169118	SRR5632142	PNUSAS014570
4,[5],12:i:-	Yes	No	2017	4	SAMN07255718	SRR5742226	PNUSAS016378
4,[5],12:i:-	Yes	No	2017	4	SAMN07457160	SRR5929561	PNUSAS018286
4,[5],12:i:-	Yes	No	2017	4	SAMN07749783	SRR6158646	PNUSAS024764
4,[5],12:i:-	Yes	No	2017	4	SAMN07809288	SRR6203397	PNUSAS024779
4,[5],12:i:-	Yes	No	2017	5	SAMN07213846	SRR5921400	PNUSAS015477
4,[5],12:i:-	Yes	No	2017	5	SAMN07224018	SRR5714143	PNUSAS015895
4,[5],12:i:-	Yes	No	2017	5	SAMN07258328	SRR5756426	PNUSAS015226
4,[5],12:i:-	Yes	No	2017	5	SAMN07270953	SRR5815666	PNUSAS016125
4,[5],12:i:-	Yes	No	2017	5	SAMN07271020	SRR5761316	PNUSAS016305
4,[5],12:i:-	Yes	No	2017	5	SAMN07277988	SRR5787608	PNUSAS016533
4,[5],12:i:-	Yes	No	2017	5	SAMN07286095	SRR5799681	PNUSAS016741
4,[5],12:i:-	Yes	No	2017	5	SAMN07298652	SRR5815682	PNUSAS014430
4,[5],12:i:-	Yes	No	2017	5	SAMN07338493	SRR5820875	PNUSAS016580
4,[5],12:i:-	Yes	No	2017	5	SAMN07346083	SRR5836895	PNUSAS015450
4,[5],12:i:-	Yes	No	2017	5	SAMN07370897	SRR5864392	PNUSAS015973
4,[5],12:i:-	Yes	No	2017	6	SAMN07279998	SRR5808875	PNUSAS016982
4,[5],12:i:-	Yes	No	2017	6	SAMN07287564	SRR5799790	PNUSAS016850
4,[5],12:i:-	Yes	No	2017	6	SAMN07345816	SRR5832666	PNUSAS016664
4,[5],12:i:-	Yes	No	2017	6	SAMN07346091	SRR5836884	PNUSAS017545
4,[5],12:i:-	Yes	No	2017	6	SAMN07351536	SRR5854288	PNUSAS017927
4,[5],12:i:-	Yes	No	2017	6	SAMN07372790	SRR5876404	PNUSAS016555
4,[5],12:i:-	Yes	No	2017	6	SAMN07419042	SRR5890571	PNUSAS017119
4,[5],12:i:-	Yes	No	2017	6	SAMN07422013	SRR5888480	PNUSAS018081
4,[5],12:i:-	Yes	No	2017	6	SAMN07423442	SRR5907275	PNUSAS019609
4,[5],12:i:-	Yes	No	2017	6	SAMN07423446	SRR5907352	PNUSAS019610
4,[5],12:i:-	Yes	No	2017	6	SAMN07490547	SRR5932672	PNUSAS018655
4,[5],12:i:-	Yes	No	2017	6	SAMN07490579	SRR5932699	PNUSAS019360
4,[5],12:i:-	Yes	No	2017	6	SAMN07499596	SRR5938191	PNUSAS018998
4,[5],12:i:-	Yes	No	2017	6	SAMN07503461	SRR5945432	PNUSAS020754
4,[5],12:i:-	Yes	No	2017	6	SAMN07688335	SRR6116024	PNUSAS023382
4,[5],12:i:-	Yes	No	2017	6	SAMN07693545	SRR6107619	PNUSAS024055
4,[5],12:i:-	Yes	No	2017	6	SAMN08916242	SRR6984188	PNUSAS038262
4,[5],12:i:-	Yes	No	2017	7	SAMN07448000	SRR5921515	PNUSAS019276
4,[5],12:i:-	Yes	No	2017	7	SAMN07455893	SRR5919602	PNUSAS019800
4,[5],12:i:-	Yes	No	2017	7	SAMN07456215	SRR5921245	PNUSAS020424
4,[5],12:i:-	Yes	No	2017	7	SAMN07456222	SRR5921255	PNUSAS020435
4,[5],12:i:-	Yes	No	2017	7	SAMN07461127	SRR5929662	PNUSAS019545
4,[5],12:i:-	Yes	No	2017	7	SAMN07485668	SRR5935603	PNUSAS020507
4,[5],12:i:-	Yes	No	2017	7	SAMN07512669	SRR5948482	PNUSAS020935
4,[5],12:i:-	Yes	No	2017	7	SAMN07519884	SRR5956189	PNUSAS020547
4,[5],12:i:-	Yes	No	2017	7	SAMN07634792	SRR6042420	PNUSAS022496
4,[5],12:i:-	Yes	No	2017	7	SAMN07656115	SRR6116303	PNUSAS023549
4,[5],12:i:-	Yes	No	2017	7	SAMN07746350	SRR6155521	PNUSAS025073
4,[5],12:i:-	Yes	No	2017	7	SAMN07746351	SRR6155506	PNUSAS025074
4,[5],12:i:-	Yes	No	2017	7	SAMN08100421	SRR6330622	PNUSAS027657
4,[5],12:i:-	Yes	No	2017	8	SAMN07607712	SRR6051234	PNUSAS022364
4,[5],12:i:-	Yes	No	2017	8	SAMN07629560	SRR6050704	PNUSAS023162
4,[5],12:i:-	Yes	No	2017	8	SAMN07652460	SRR6053836	PNUSAS021880
4,[5],12:i:-	Yes	No	2017	8	SAMN07679387	SRR6107303	PNUSAS022750
4,[5],12:i:-	Yes	No	2017	8	SAMN07682925	SRR6158641	PNUSAS022917
4,[5],12:i:-	Yes	No	2017	8	SAMN07684581	SRR6082051	PNUSAS022316
4,[5],12:i:-	Yes	No	2017	8	SAMN07703250	SRR6114169	PNUSAS024271
4,[5],12:i:-	Yes	No	2017	8	SAMN07703256	SRR6114177	PNUSAS024275
4,[5],12:i:-	Yes	No	2017	8	SAMN07710675	SRR6231065	PNUSAS022227
4,[5],12:i:-	Yes	No	2017	8	SAMN07710730	SRR6129417	PNUSAS022895
4,[5],12:i:-	Yes	No	2017	8	SAMN07732775	SRR6143743	PNUSAS023278
4,[5],12:i:-	Yes	No	2017	8	SAMN07738293	SRR6155190	PNUSAS024325
4,[5],12:i:-	Yes	No	2017	8	SAMN07837920	SRR6230954	PNUSAS024227
4,[5],12:i:-	Yes	No	2017	8	SAMN08007506	SRR6291067	PNUSAS027318
4,[5],12:i:-	Yes	No	2017	8	SAMN08217249	SRR6425479	PNUSAS026351
4,[5],12:i:-	Yes	No	2017	8	SAMN08579819	SRR6760551	PNUSAS033603
4,[5],12:i:-	Yes	No	2017	9	SAMN07738292	SRR6155189	PNUSAS024324
4,[5],12:i:-	Yes	No	2017	9	SAMN07795196	SRR6192440	PNUSAS025867
4,[5],12:i:-	Yes	No	2017	9	SAMN07964828	SRR6283512	PNUSAS025303
4,[5],12:i:-	Yes	No	2017	9	SAMN07964841	SRR6283511	PNUSAS025622
4,[5],12:i:-	Yes	No	2017	9	SAMN07977066	SRR6291105	PNUSAS027423
4,[5],12:i:-	Yes	No	2017	9	SAMN07977070	SRR6291080	PNUSAS027427
4,[5],12:i:-	Yes	No	2017	9	SAMN08007532	SRR6291115	PNUSAS027897
4,[5],12:i:-	Yes	No	2017	9	SAMN08025194	SRR6310604	PNUSAS025546
4,[5],12:i:-	Yes	No	2017	9	SAMN08026495	SRR6317147	PNUSAS024069
4,[5],12:i:-	Yes	No	2017	9	SAMN08281802	SRR6440172	PNUSAS030848
4,[5],12:i:-	Yes	No	2017	9	SAMN08359385	SRR6481185	PNUSAS028407
4,[5],12:i:-	Yes	No	2017	10	SAMN08007589	SRR6310651	PNUSAS027111
4,[5],12:i:-	Yes	No	2017	10	SAMN08100298	SRR6330645	PNUSAS029084
4,[5],12:i:-	Yes	No	2017	10	SAMN08130388	SRR6354011	PNUSAS029470
4,[5],12:i:-	Yes	No	2017	10	SAMN08134112	SRR6371598	PNUSAS027409
4,[5],12:i:-	Yes	No	2017	10	SAMN08141022	SRR6366332	PNUSAS027964
4,[5],12:i:-	Yes	No	2017	10	SAMN08145638	SRR6371715	PNUSAS026513
4,[5],12:i:-	Yes	No	2017	10	SAMN09696609	SRR7545614	PNUSAS046653
4,[5],12:i:-	Yes	No	2017	11	SAMN08040059	SRR6326958	PNUSAS028224
4,[5],12:i:-	Yes	No	2017	11	SAMN08150363	SRR6373455	PNUSAS029794
4,[5],12:i:-	Yes	No	2017	11	SAMN08153772	SRR6380946	PNUSAS029127
4,[5],12:i:-	Yes	No	2017	11	SAMN08235423	SRR6434089	PNUSAS030813
4,[5],12:i:-	Yes	No	2017	11	SAMN08355112	SRR6475591	PNUSAS031799
4,[5],12:i:-	Yes	No	2017	11	SAMN08355113	SRR6475565	PNUSAS031800
4,[5],12:i:-	Yes	No	2017	11	SAMN08383743	SRR6514724	PNUSAS031990
4,[5],12:i:-	Yes	No	2017	11	SAMN08383842	SRR6514476	PNUSAS032425
4,[5],12:i:-	Yes	No	2017	11	SAMN08383843	SRR6514483	PNUSAS032426
4,[5],12:i:-	Yes	No	2017	11	SAMN08383844	SRR6514482	PNUSAS032427
4,[5],12:i:-	Yes	No	2017	11	SAMN08383901	SRR6514584	PNUSAS032029
4,[5],12:i:-	Yes	No	2017	11	SAMN08432360	SRR6663451	PNUSAS032849
4,[5],12:i:-	Yes	No	2017	11	SAMN08513653	SRR6703774	PNUSAS029665
4,[5],12:i:-	Yes	No	2017	11	SAMN08513715	SRR6703818	PNUSAS030677
4,[5],12:i:-	Yes	No	2017	11	SAMN08584056	SRR6766062	PNUSAS030617
4,[5],12:i:-	Yes	No	2017	11	SAMN08743534	SRR6870486	PNUSAS029660
4,[5],12:i:-	Yes	No	2017	11	SAMN08743551	SRR6870489	PNUSAS029662
4,[5],12:i:-	Yes	No	2017	11	SAMN08794912	SRR6895890	PNUSAS030687
4,[5],12:i:-	Yes	No	2017	11	SAMN08942967	SRR7015171	PNUSAS029967
4,[5],12:i:-	Yes	No	2017	11	SAMN09453286	SRR7362895	PNUSAS042446
4,[5],12:i:-	Yes	No	2017	11	SAMN09534144	SRR7463956	PNUSAS040927
4,[5],12:i:-	Yes	No	2017	11	SAMN09714936	SRR7591602	PNUSAS047347
4,[5],12:i:-	Yes	No	2017	12	SAMN08237579	SRR6434275	PNUSAS030494
4,[5],12:i:-	Yes	No	2017	12	SAMN08272710	SRR6895878	PNUSAS030878
4,[5],12:i:-	Yes	No	2017	12	SAMN08272711	SRR6433996	PNUSAS030874
4,[5],12:i:-	Yes	No	2017	12	SAMN08327326	SRR6457571	PNUSAS031603
4,[5],12:i:-	Yes	No	2017	12	SAMN08359334	SRR6481189	PNUSAS031722
4,[5],12:i:-	Yes	No	2017	12	SAMN08361678	SRR6481342	PNUSAS031964
4,[5],12:i:-	Yes	No	2017	12	SAMN08367714	SRR6481114	PNUSAS032153
4,[5],12:i:-	Yes	No	2017	12	SAMN08368321	SRR6489995	PNUSAS032193
4,[5],12:i:-	Yes	No	2017	12	SAMN08370076	SRR6481145	PNUSAS031983
4,[5],12:i:-	Yes	No	2017	12	SAMN08378772	SRR6491260	PNUSAS031852
4,[5],12:i:-	Yes	No	2017	12	SAMN08407816	SRR6663757	PNUSAS032334
4,[5],12:i:-	Yes	No	2017	12	SAMN08432364	SRR6663453	PNUSAS032854
4,[5],12:i:-	Yes	No	2017	12	SAMN08448791	SRR6666892	PNUSAS033228
4,[5],12:i:-	Yes	No	2017	12	SAMN08536354	SRR6726514	PNUSAS034081
4,[5],12:i:-	Yes	No	2017	12	SAMN08567608	SRR6750577	PNUSAS033222
4,[5],12:i:-	Yes	No	2017	12	SAMN08567704	SRR6750509	PNUSAS033224
4,[5],12:i:-	Yes	No	2017	12	SAMN08567761	SRR6750605	PNUSAS031835
4,[5],12:i:-	Yes	No	2017	12	SAMN08567764	SRR6750613	PNUSAS031832
4,[5],12:i:-	Yes	No	2017	12	SAMN08743570	SRR6870520	PNUSAS032268
4,[5],12:i:-	Yes	No	2017	12	SAMN08744082	SRR6870772	PNUSAS032703
4,[5],12:i:-	Yes	No	2017	12	SAMN08804669	SRR6908084	PNUSAS035710
4,[5],12:i:-	Yes	No	2017	12	SAMN08804671	SRR6908090	PNUSAS035708
4,[5],12:i:-	Yes	No	2017	12	SAMN08815101	SRR6916386	PNUSAS036646
4,[5],12:i:-	Yes	No	2018	1		SRR12835404	PNUSAS033183
4,[5],12:i:-	Yes	No	2018	1	SAMN08367491	SRR6726304	PNUSAS032159
4,[5],12:i:-	Yes	No	2018	1	SAMN08442058	SRR6663424	PNUSAS032899
4,[5],12:i:-	Yes	No	2018	1	SAMN08524697	SRR6715784	PNUSAS033093
4,[5],12:i:-	Yes	No	2018	1	SAMN08567754	SRR6750581	PNUSAS033588
4,[5],12:i:-	Yes	No	2018	1	SAMN08579735	SRR6760485	PNUSAS034487
4,[5],12:i:-	Yes	No	2018	1	SAMN08616366	SRR6786481	PNUSAS035107
4,[5],12:i:-	Yes	No	2018	1	SAMN08832588	SRR6926885	PNUSAS037289
4,[5],12:i:-	Yes	No	2018	1	SAMN08922675	SRR6994797	PNUSAS037421
4,[5],12:i:-	Yes	No	2018	1	SAMN08964085	SRR7049828	PNUSAS034343
4,[5],12:i:-	Yes	No	2018	2	SAMN08579917	SRR6760641	PNUSAS034926
4,[5],12:i:-	Yes	No	2018	2	SAMN08622849	SRR6791731	PNUSAS034939
4,[5],12:i:-	Yes	No	2018	2	SAMN08622864	SRR6791746	PNUSAS035016
4,[5],12:i:-	Yes	No	2018	2	SAMN08638942	SRR6809220	PNUSAS035408
4,[5],12:i:-	Yes	No	2018	2	SAMN08773293	SRR6879765	PNUSAS035932
4,[5],12:i:-	Yes	No	2018	2	SAMN08794910	SRR6895893	PNUSAS035943
4,[5],12:i:-	Yes	No	2018	2	SAMN08815117	SRR6916384	PNUSAS037322
4,[5],12:i:-	Yes	No	2018	2	SAMN08815122	SRR6916431	PNUSAS037337
4,[5],12:i:-	Yes	No	2018	2	SAMN08823494	SRR6920584	PNUSAS036404
4,[5],12:i:-	Yes	No	2018	2	SAMN09293352	SRR7245598	PNUSAS042067
4,[5],12:i:-	Yes	No	2018	2	SAMN09501366	SRR7442147	PNUSAS044764
4,[5],12:i:-	Yes	No	2018	3	SAMN08773570	SRR6880041	PNUSAS036468
4,[5],12:i:-	Yes	No	2018	3	SAMN08832566	SRR6926870	PNUSAS037041
4,[5],12:i:-	Yes	No	2018	3	SAMN08865566	SRR6940806	PNUSAS036972
4,[5],12:i:-	Yes	No	2018	3	SAMN08916390	SRR6984314	PNUSAS037870
4,[5],12:i:-	Yes	No	2018	3	SAMN08922700	SRR6994824	PNUSAS038394
4,[5],12:i:-	Yes	No	2018	3	SAMN08922742	SRR6994903	PNUSAS038166
4,[5],12:i:-	Yes	No	2018	3	SAMN08956000	SRR7039745	PNUSAS038487
4,[5],12:i:-	Yes	No	2018	3	SAMN08981861	SRR7063501	PNUSAS039155
4,[5],12:i:-	Yes	No	2018	3	SAMN09071464	SRR7119030	PNUSAS038721
4,[5],12:i:-	Yes	No	2018	3	SAMN09199057	SRR7155977	PNUSAS038968
4,[5],12:i:-	Yes	No	2018	3	SAMN09213324	SRR7170419	PNUSAS039614
4,[5],12:i:-	Yes	No	2018	3	SAMN09430535	SRR7348267	PNUSAS038545
4,[5],12:i:-	Yes	No	2018	3	SAMN09510645	SRR7447183	PNUSAS044208
4,[5],12:i:-	Yes	No	2018	4	SAMN08964040	SRR7049774	PNUSAS038868
4,[5],12:i:-	Yes	No	2018	4	SAMN08981751	SRR7063388	PNUSAS039465
4,[5],12:i:-	Yes	No	2018	4	SAMN09011619	SRR7093293	PNUSAS039531
4,[5],12:i:-	Yes	No	2018	4	SAMN09100992	SRR7140428	PNUSAS039760
4,[5],12:i:-	Yes	No	2018	4	SAMN09101167	SRR7140227	PNUSAS040342
4,[5],12:i:-	Yes	No	2018	4	SAMN09101186	SRR7140226	PNUSAS040366
4,[5],12:i:-	Yes	No	2018	4	SAMN09211117	SRR7167111	PNUSAS039612
4,[5],12:i:-	Yes	No	2018	4	SAMN09213218	SRR7170366	PNUSAS040884
4,[5],12:i:-	Yes	No	2018	4	SAMN09213420	SRR7170607	PNUSAS040145
4,[5],12:i:-	Yes	No	2018	4	SAMN09223378	SRR7182347	PNUSAS040918
4,[5],12:i:-	Yes	No	2018	4	SAMN09283955	SRR7236045	PNUSAS041173
4,[5],12:i:-	Yes	No	2018	4	SAMN09429205	SRR7346678	PNUSAS039989
4,[5],12:i:-	Yes	No	2018	4	SAMN09501313	SRR7442125	PNUSAS041155
4,[5],12:i:-	Yes	No	2018	5	SAMN09260798	SRR7218487	PNUSAS041577
4,[5],12:i:-	Yes	No	2018	5	SAMN09260803	SRR7218474	PNUSAS041572
4,[5],12:i:-	Yes	No	2018	5	SAMN09294314	SRR7247783	PNUSAS041919
4,[5],12:i:-	Yes	No	2018	5	SAMN09294332	SRR7248274	PNUSAS041923
4,[5],12:i:-	Yes	No	2018	5	SAMN09381938	SRR7280304	PNUSAS042784
4,[5],12:i:-	Yes	No	2018	5	SAMN09399407	SRR7294334	PNUSAS042582
4,[5],12:i:-	Yes	No	2018	5	SAMN09400532	SRR7294517	PNUSAS041463
4,[5],12:i:-	Yes	No	2018	5	SAMN09400538	SRR7294525	PNUSAS043017
4,[5],12:i:-	Yes	No	2018	5	SAMN09437719	SRR7352863	PNUSAS043407
4,[5],12:i:-	Yes	No	2018	5	SAMN09455595	SRR7363569	PNUSAS043576
4,[5],12:i:-	Yes	No	2018	5	SAMN09466821	SRR7406120	PNUSAS043774
4,[5],12:i:-	Yes	No	2018	5	SAMN09466831	SRR7406122	PNUSAS043920
4,[5],12:i:-	Yes	No	2018	5	SAMN09474524	SRR7413833	PNUSAS043479
4,[5],12:i:-	Yes	No	2018	5	SAMN09501405	SRR7442219	PNUSAS043464
4,[5],12:i:-	Yes	No	2018	5	SAMN09510614	SRR7447135	PNUSAS044684
4,[5],12:i:-	Yes	No	2018	5	SAMN09604768	SRR7473149	PNUSAS043710
4,[5],12:i:-	Yes	No	2018	5	SAMN09604769	SRR7473140	PNUSAS043709
4,[5],12:i:-	Yes	No	2018	5	SAMN09636292	SRR7504675	PNUSAS044864
4,[5],12:i:-	Yes	No	2018	5	SAMN09722715	SRR7601506	PNUSAS044863
4,[5],12:i:-	Yes	No	2018	5	SAMN09744866	SRR7628051	PNUSAS043378
4,[5],12:i:-	Yes	No	2018	5	SAMN10095677	SRR7881671	PNUSAS054708
4,[5],12:i:-	Yes	No	2018	5	SAMN10241300	SRR8054475	PNUSAS043577
4,[5],12:i:-	Yes	No	2018	5	SAMN11391778	SRR8878189	PNUSAS071988
4,[5],12:i:-	Yes	No	2018	6		SRR12835403	PNUSAS046246
4,[5],12:i:-	Yes	No	2018	6	SAMN09501347	SRR7442139	PNUSAS044392
4,[5],12:i:-	Yes	No	2018	6	SAMN09535888	SRR7466504	PNUSAS044946
4,[5],12:i:-	Yes	No	2018	6	SAMN09535940	SRR7466493	PNUSAS044458
4,[5],12:i:-	Yes	No	2018	6	SAMN09604552	SRR7472941	PNUSAS045096
4,[5],12:i:-	Yes	No	2018	6	SAMN09604566	SRR7472926	PNUSAS045317
4,[5],12:i:-	Yes	No	2018	6	SAMN09636181	SRR7504583	PNUSAS045627
4,[5],12:i:-	Yes	No	2018	6	SAMN09636296	SRR7504666	PNUSAS045411
4,[5],12:i:-	Yes	No	2018	6	SAMN09636352	SRR7504719	PNUSAS044589
4,[5],12:i:-	Yes	No	2018	6	SAMN09650516	SRR7514399	PNUSAS044982
4,[5],12:i:-	Yes	No	2018	6	SAMN09650527	SRR7514441	PNUSAS044973
4,[5],12:i:-	Yes	No	2018	6	SAMN09650592	SRR7514471	PNUSAS045599
4,[5],12:i:-	Yes	No	2018	6	SAMN09654883	SRR7518601	PNUSAS045904
4,[5],12:i:-	Yes	No	2018	6	SAMN09675012	SRR7532684	PNUSAS045884
4,[5],12:i:-	Yes	No	2018	6	SAMN09681782	SRR7532804	PNUSAS046297
4,[5],12:i:-	Yes	No	2018	6	SAMN09692476	SRR7541296	PNUSAS046181
4,[5],12:i:-	Yes	No	2018	6	SAMN09703927	SRR7551728	PNUSAS045741
4,[5],12:i:-	Yes	No	2018	6	SAMN09710404	SRR7588172	PNUSAS047247
4,[5],12:i:-	Yes	No	2018	6	SAMN09710433	SRR7588209	PNUSAS047263
4,[5],12:i:-	Yes	No	2018	6	SAMN09710448	SRR7588275	PNUSAS047268
4,[5],12:i:-	Yes	No	2018	6	SAMN09710540	SRR7588346	PNUSAS046102
4,[5],12:i:-	Yes	No	2018	6	SAMN09722837	SRR7601641	PNUSAS047257
4,[5],12:i:-	Yes	No	2018	6	SAMN09744747	SRR7627732	PNUSAS047669
4,[5],12:i:-	Yes	No	2018	6	SAMN09764280	SRR7642195	PNUSAS045542
4,[5],12:i:-	Yes	No	2018	6	SAMN09791573	SRR7667988	PNUSAS045055
4,[5],12:i:-	Yes	No	2018	6	SAMN09831504	SRR7691824	PNUSAS049848
4,[5],12:i:-	Yes	No	2018	6	SAMN09843774	SRR7702985	PNUSAS049729
4,[5],12:i:-	Yes	No	2018	6	SAMN09872704	SRR7726796	PNUSAS050936
4,[5],12:i:-	Yes	No	2018	6	SAMN09908988	SRR7750737	PNUSAS046769
4,[5],12:i:-	Yes	No	2018	6	SAMN10134443	SRR7906607	PNUSAS055814
4,[5],12:i:-	Yes	No	2018	6	SAMN10177886	SRR7965768	PNUSAS056212
4,[5],12:i:-	Yes	No	2018	7		SRR12835401	PNUSAS046711
4,[5],12:i:-	Yes	No	2018	7	SAMN09722727	SRR7601563	PNUSAS047292
4,[5],12:i:-	Yes	No	2018	7	SAMN09722772	SRR7601558	PNUSAS047294
4,[5],12:i:-	Yes	No	2018	7	SAMN09739496	SRR7620504	PNUSAS047458
4,[5],12:i:-	Yes	No	2018	7	SAMN09754806	SRR7633396	PNUSAS047924
4,[5],12:i:-	Yes	No	2018	7	SAMN09763918	SRR7641828	PNUSAS048643
4,[5],12:i:-	Yes	No	2018	7	SAMN09764038	SRR7641865	PNUSAS048648
4,[5],12:i:-	Yes	No	2018	7	SAMN09778194	SRR7653607	PNUSAS046395
4,[5],12:i:-	Yes	No	2018	7	SAMN09784695	SRR7661178	PNUSAS048274
4,[5],12:i:-	Yes	No	2018	7	SAMN09784696	SRR7661182	PNUSAS048273
4,[5],12:i:-	Yes	No	2018	7	SAMN09784699	SRR7661183	PNUSAS048270
4,[5],12:i:-	Yes	No	2018	7	SAMN09785180	SRR7661229	PNUSAS048424
4,[5],12:i:-	Yes	No	2018	7	SAMN09788155	SRR7664704	PNUSAS047860
4,[5],12:i:-	Yes	No	2018	7	SAMN09843243	SRR7701206	PNUSAS047071
4,[5],12:i:-	Yes	No	2018	7	SAMN09862673	SRR7719438	PNUSAS050907
4,[5],12:i:-	Yes	No	2018	7	SAMN09862723	SRR7719503	PNUSAS050133
4,[5],12:i:-	Yes	No	2018	7	SAMN09881939	SRR7741064	PNUSAS048414
4,[5],12:i:-	Yes	No	2018	7	SAMN09928078	SRR7762749	PNUSAS051350
4,[5],12:i:-	Yes	No	2018	7	SAMN10092366	SRR7876422	PNUSAS053349
4,[5],12:i:-	Yes	No	2018	7	SAMN10095808	SRR7881786	PNUSAS053104
4,[5],12:i:-	Yes	No	2018	7	SAMN10096139	SRR7882195	PNUSAS049209
4,[5],12:i:-	Yes	No	2018	7	SAMN10096153	SRR7882181	PNUSAS049219
4,[5],12:i:-	Yes	No	2018	7	SAMN10102220	SRR7888685	PNUSAS048708
4,[5],12:i:-	Yes	No	2018	7	SAMN10102234	SRR7888714	PNUSAS048714
4,[5],12:i:-	Yes	No	2018	7	SAMN10228077	SRR7993330	PNUSAS050677
4,[5],12:i:-	Yes	No	2018	7	SAMN10257962	SRR8076121	PNUSAS048717
4,[5],12:i:-	Yes	No	2018	7	SAMN10975441	SRR8597289	PNUSAS068186
4,[5],12:i:-	Yes	No	2018	8	SAMN09844190	SRR7703170	PNUSAS050262
4,[5],12:i:-	Yes	No	2018	8	SAMN09880445	SRR7739586	PNUSAS051365
4,[5],12:i:-	Yes	No	2018	8	SAMN09917898	SRR7758684	PNUSAS051704
4,[5],12:i:-	Yes	No	2018	8	SAMN09917899	SRR7758681	PNUSAS051703
4,[5],12:i:-	Yes	No	2018	8	SAMN09933909	SRR7767093	PNUSAS051805
4,[5],12:i:-	Yes	No	2018	8	SAMN09937755	SRR7769393	PNUSAS050673
4,[5],12:i:-	Yes	No	2018	8	SAMN09941214	SRR7773995	PNUSAS052331
4,[5],12:i:-	Yes	No	2018	8	SAMN09941215	SRR7773998	PNUSAS052330
4,[5],12:i:-	Yes	No	2018	8	SAMN09980533	SRR7789683	PNUSAS051525
4,[5],12:i:-	Yes	No	2018	8	SAMN09981093	SRR7789798	PNUSAS051094
4,[5],12:i:-	Yes	No	2018	8	SAMN09981174	SRR7789935	PNUSAS052814
4,[5],12:i:-	Yes	No	2018	8	SAMN09981179	SRR7789916	PNUSAS051345
4,[5],12:i:-	Yes	No	2018	8	SAMN10037117	SRR7820768	PNUSAS053520
4,[5],12:i:-	Yes	No	2018	8	SAMN10037124	SRR7820756	PNUSAS053512
4,[5],12:i:-	Yes	No	2018	8	SAMN10037242	SRR7820886	PNUSAS053082
4,[5],12:i:-	Yes	No	2018	8	SAMN10088493	SRR7874354	PNUSAS054103
4,[5],12:i:-	Yes	No	2018	8	SAMN10095764	SRR7881750	PNUSAS053086
4,[5],12:i:-	Yes	No	2018	8	SAMN10095769	SRR7881735	PNUSAS052941
4,[5],12:i:-	Yes	No	2018	8	SAMN10095772	SRR7881771	PNUSAS053085
4,[5],12:i:-	Yes	No	2018	8	SAMN10095778	SRR7881769	PNUSAS053096
4,[5],12:i:-	Yes	No	2018	8	SAMN10095780	SRR7881795	PNUSAS053094
4,[5],12:i:-	Yes	No	2018	8	SAMN10095781	SRR7881794	PNUSAS053093
4,[5],12:i:-	Yes	No	2018	8	SAMN10095783	SRR7881803	PNUSAS053091
4,[5],12:i:-	Yes	No	2018	8	SAMN10095790	SRR7881741	PNUSAS052952
4,[5],12:i:-	Yes	No	2018	8	SAMN10095800	SRR7881798	PNUSAS053487
4,[5],12:i:-	Yes	No	2018	8	SAMN10095802	SRR7881763	PNUSAS053486
4,[5],12:i:-	Yes	No	2018	8	SAMN10095804	SRR7881764	PNUSAS053485
4,[5],12:i:-	Yes	No	2018	8	SAMN10095806	SRR7881775	PNUSAS053484
4,[5],12:i:-	Yes	No	2018	8	SAMN10095812	SRR7881765	PNUSAS053102
4,[5],12:i:-	Yes	No	2018	8	SAMN10095832	SRR7881796	PNUSAS053508
4,[5],12:i:-	Yes	No	2018	8	SAMN10095833	SRR7881787	PNUSAS053507
4,[5],12:i:-	Yes	No	2018	8	SAMN10095928	SRR7881947	PNUSAS054395
4,[5],12:i:-	Yes	No	2018	8	SAMN10095942	SRR7881942	PNUSAS054396
4,[5],12:i:-	Yes	No	2018	8	SAMN10095962	SRR7882038	PNUSAS052621
4,[5],12:i:-	Yes	No	2018	8	SAMN10096016	SRR7882084	PNUSAS052646
4,[5],12:i:-	Yes	No	2018	8	SAMN10096073	SRR7882128	PNUSAS053902
4,[5],12:i:-	Yes	No	2018	8	SAMN10096087	SRR7882120	PNUSAS052753
4,[5],12:i:-	Yes	No	2018	8	SAMN10102228	SRR7888708	PNUSAS052900
4,[5],12:i:-	Yes	No	2018	8	SAMN10102385	SRR7888928	PNUSAS053929
4,[5],12:i:-	Yes	No	2018	8	SAMN10102447	SRR7889067	PNUSAS054027
4,[5],12:i:-	Yes	No	2018	8	SAMN10134218	SRR7906245	PNUSAS054416
4,[5],12:i:-	Yes	No	2018	8	SAMN10139097	SRR7909854	PNUSAS053144
4,[5],12:i:-	Yes	No	2018	8	SAMN10144116	SRR7942505	PNUSAS055126
4,[5],12:i:-	Yes	No	2018	8	SAMN10170638	SRR7958701	PNUSAS051434
4,[5],12:i:-	Yes	No	2018	8	SAMN10170672	SRR7958713	PNUSAS051454
4,[5],12:i:-	Yes	No	2018	8	SAMN10177029	SRR7964091	PNUSAS056311
4,[5],12:i:-	Yes	No	2018	8	SAMN10375061	SRR8157102	PNUSAS059510
4,[5],12:i:-	Yes	No	2018	8	SAMN10375077	SRR8157114	PNUSAS059515
4,[5],12:i:-	Yes	No	2018	8	SAMN10502691	SRR8265944	PNUSAS061272
4,[5],12:i:-	Yes	No	2018	8	SAMN10975490	SRR8597304	PNUSAS068192
4,[5],12:i:-	Yes	No	2018	8	SAMN10996520	SRR8618285	PNUSAS068363
4,[5],12:i:-	Yes	No	2018	8	SAMN11359553	SRR8866370	PNUSAS071315
4,[5],12:i:-	Yes	No	2018	9	SAMN10079365	SRR7865575	PNUSAS054053
4,[5],12:i:-	Yes	No	2018	9	SAMN10095991	SRR7882063	PNUSAS054251
4,[5],12:i:-	Yes	No	2018	9	SAMN10134144	SRR7906184	PNUSAS054952
4,[5],12:i:-	Yes	No	2018	9	SAMN10134622	SRR7906739	PNUSAS055348
4,[5],12:i:-	Yes	No	2018	9	SAMN10139075	SRR7909832	PNUSAS055767
4,[5],12:i:-	Yes	No	2018	9	SAMN10171147	SRR7958982	PNUSAS055995
4,[5],12:i:-	Yes	No	2018	9	SAMN10231773	SRR8030138	PNUSAS056520
4,[5],12:i:-	Yes	No	2018	9	SAMN10240784	SRR8053976	PNUSAS057316
4,[5],12:i:-	Yes	No	2018	9	SAMN10260356	SRR8079640	PNUSAS058370
4,[5],12:i:-	Yes	No	2018	9	SAMN10266515	SRR8083620	PNUSAS057572
4,[5],12:i:-	Yes	No	2018	9	SAMN10276849	SRR8092174	PNUSAS058826
4,[5],12:i:-	Yes	No	2018	9	SAMN10286658	SRR8102445	PNUSAS058534
4,[5],12:i:-	Yes	No	2018	9	SAMN10287255	SRR8103815	PNUSAS057230
4,[5],12:i:-	Yes	No	2018	9	SAMN10319884	SRR8113592	PNUSAS058532
4,[5],12:i:-	Yes	No	2018	9	SAMN10366338	SRR8145134	PNUSAS056100
4,[5],12:i:-	Yes	No	2018	9	SAMN10366348	SRR8145146	PNUSAS056629
4,[5],12:i:-	Yes	No	2018	9	SAMN10505540	SRR8268147	PNUSAS056667
4,[5],12:i:-	Yes	No	2018	9	SAMN10505548	SRR8268162	PNUSAS057774
4,[5],12:i:-	Yes	No	2018	9	SAMN10505576	SRR8268188	PNUSAS057794
4,[5],12:i:-	Yes	No	2018	10	SAMN10251254	SRR8069491	PNUSAS057624
4,[5],12:i:-	Yes	No	2018	10	SAMN10256985	SRR8076018	PNUSAS058202
4,[5],12:i:-	Yes	No	2018	10	SAMN10286456	SRR8102377	PNUSAS058549
4,[5],12:i:-	Yes	No	2018	10	SAMN10293090	SRR8110545	PNUSAS058951
4,[5],12:i:-	Yes	No	2018	10	SAMN10346470	SRR8134439	PNUSAS059016
4,[5],12:i:-	Yes	No	2018	10	SAMN10359268	SRR8144799	PNUSAS057805
4,[5],12:i:-	Yes	No	2018	10	SAMN10365994	SRR8145107	PNUSAS059950
4,[5],12:i:-	Yes	No	2018	10	SAMN10375199	SRR8157198	PNUSAS060347
4,[5],12:i:-	Yes	No	2018	10	SAMN10378964	SRR8157293	PNUSAS060092
4,[5],12:i:-	Yes	No	2018	10	SAMN10391374	SRR8170275	PNUSAS060456
4,[5],12:i:-	Yes	No	2018	10	SAMN10391497	SRR8170435	PNUSAS060216
4,[5],12:i:-	Yes	No	2018	10	SAMN10391519	SRR8170525	PNUSAS060158
4,[5],12:i:-	Yes	No	2018	10	SAMN10432268	SRR8192891	PNUSAS060100
4,[5],12:i:-	Yes	No	2018	10	SAMN10432270	SRR8192899	PNUSAS060098
4,[5],12:i:-	Yes	No	2018	10	SAMN10435434	SRR8198228	PNUSAS061611
4,[5],12:i:-	Yes	No	2018	10	SAMN10460643	SRR8235385	PNUSAS060915
4,[5],12:i:-	Yes	No	2018	10	SAMN10460647	SRR8235382	PNUSAS061073
4,[5],12:i:-	Yes	No	2018	10	SAMN10503009	SRR8266108	PNUSAS059342
4,[5],12:i:-	Yes	No	2018	10	SAMN10505579	SRR8268186	PNUSAS060054
4,[5],12:i:-	Yes	No	2018	10	SAMN10505582	SRR8268179	PNUSAS059366
4,[5],12:i:-	Yes	No	2018	10	SAMN10580844	SRR8299242	PNUSAS061425
4,[5],12:i:-	Yes	No	2018	10	SAMN10685163	SRR8383829	PNUSAS061079
4,[5],12:i:-	Yes	No	2018	11	SAMN10435432	SRR8198232	PNUSAS061613
4,[5],12:i:-	Yes	No	2018	11	SAMN10435438	SRR8198230	PNUSAS061614
4,[5],12:i:-	Yes	No	2018	11	SAMN10581126	SRR8299341	PNUSAS063039
4,[5],12:i:-	Yes	No	2018	11	SAMN10584995	SRR8303311	PNUSAS063682
4,[5],12:i:-	Yes	No	2018	11	SAMN10585305	SRR8303415	PNUSAS063551
4,[5],12:i:-	Yes	No	2018	11	SAMN10585340	SRR8303588	PNUSAS063497
4,[5],12:i:-	Yes	No	2018	11	SAMN10597535	SRR8321690	PNUSAS063734
4,[5],12:i:-	Yes	No	2018	11	SAMN10616528	SRR8354959	PNUSAS064051
4,[5],12:i:-	Yes	No	2018	11	SAMN10616845	SRR8356183	PNUSAS064198
4,[5],12:i:-	Yes	No	2018	11	SAMN10685769	SRR8384189	PNUSAS064723
4,[5],12:i:-	Yes	No	2018	11	SAMN10686101	SRR8384921	PNUSAS062871
4,[5],12:i:-	Yes	No	2018	11	SAMN10689628	SRR8388961	PNUSAS064500
4,[5],12:i:-	Yes	No	2018	11	SAMN10699352	SRR8401270	PNUSAS064966
4,[5],12:i:-	Yes	No	2018	11	SAMN10722037	SRR8428536	PNUSAS064972
4,[5],12:i:-	Yes	No	2018	11	SAMN10747788	SRR8469249	PNUSAS063215
4,[5],12:i:-	Yes	No	2018	11	SAMN10747793	SRR8469248	PNUSAS063216
4,[5],12:i:-	Yes	No	2018	11	SAMN10751725	SRR8444127	PNUSAS063219
4,[5],12:i:-	Yes	No	2018	11	SAMN10774149	SRR8455532	PNUSAS064060
4,[5],12:i:-	Yes	No	2018	11	SAMN10787620	SRR8469319	PNUSAS063538
4,[5],12:i:-	Yes	No	2018	11	SAMN10898191	SRR8550715	PNUSAS064341
4,[5],12:i:-	Yes	No	2018	11	SAMN10900589	SRR8550975	PNUSAS064935
4,[5],12:i:-	Yes	No	2018	12	SAMN10619275	SRR8358545	PNUSAS064079
4,[5],12:i:-	Yes	No	2018	12	SAMN10685172	SRR8383840	PNUSAS064072
4,[5],12:i:-	Yes	No	2018	12	SAMN10685865	SRR8384338	PNUSAS064532
4,[5],12:i:-	Yes	No	2018	12	SAMN10689704	SRR8389162	PNUSAS065208
4,[5],12:i:-	Yes	No	2018	12	SAMN10692947	SRR8394252	PNUSAS065292
4,[5],12:i:-	Yes	No	2018	12	SAMN10714181	SRR8418837	PNUSAS064642
4,[5],12:i:-	Yes	No	2018	12	SAMN10748834	SRR8443810	PNUSAS064988
4,[5],12:i:-	Yes	No	2018	12	SAMN10752190	SRR8444825	PNUSAS065566
4,[5],12:i:-	Yes	No	2018	12	SAMN10787568	SRR8469298	PNUSAS066304
4,[5],12:i:-	Yes	No	2018	12	SAMN10787605	SRR8469280	PNUSAS066310
4,[5],12:i:-	Yes	No	2018	12	SAMN10873597	SRR8530688	PNUSAS067376
4,[5],12:i:-	Yes	No	2018	12	SAMN10873835	SRR8530953	PNUSAS066941
4,[5],12:i:-	Yes	No	2018	12	SAMN10900571	SRR8550923	PNUSAS064931
4,[5],12:i:-	Yes	No	2018	12	SAMN10939618	SRR8578700	PNUSAS066567
4,[5],12:i:-	Yes	No	2018	12	SAMN11149906	SRR8734209	PNUSAS066768
4,[5],12:i:-	Yes	Yes	2015	1	SAMN03394873	SRR1915434	PNUSAS000178
4,[5],12:i:-	Yes	Yes	2015	1	SAMN07268411	SRR5740032	2015AM-0128
4,[5],12:i:-	Yes	Yes	2015	1	SAMN07277932	SRR5756387	2015AM-0205
4,[5],12:i:-	Yes	Yes	2015	1	SAMN07489285	SRR5924438	2015AM-0152
4,[5],12:i:-	Yes	Yes	2015	1	SAMN08289216	SRR6437615	2015AM-0281
4,[5],12:i:-	Yes	Yes	2015	1	SAMN08376497	SRR6480639	2015AM-0204
4,[5],12:i:-	Yes	Yes	2015	1	SAMN08976106	SRR7059385	2015AM-0545
4,[5],12:i:-	Yes	Yes	2015	1	SAMN13488209	SRR10590731	2016AM-0093
4,[5],12:i:-	Yes	Yes	2015	2	SAMN03447165	SRR1931735	PNUSAS000216
4,[5],12:i:-	Yes	Yes	2015	2	SAMN04526243	SRR3233165	PNUSAS001432
4,[5],12:i:-	Yes	Yes	2015	2	SAMN04526244	SRR3233162	PNUSAS001433
4,[5],12:i:-	Yes	Yes	2015	2	SAMN04526246	SRR3233163	PNUSAS001435
4,[5],12:i:-	Yes	Yes	2015	2	SAMN04526247	SRR3233161	PNUSAS001436
4,[5],12:i:-	Yes	Yes	2015	2	SAMN04526248	SRR3240357	PNUSAS001437
4,[5],12:i:-	Yes	Yes	2015	2	SAMN06101742	SRR5081566	PNUSAS005445
4,[5],12:i:-	Yes	Yes	2015	2	SAMN07261000	SRR5725228	2015AM-0577
4,[5],12:i:-	Yes	Yes	2015	2	SAMN07268421	SRR5740044	2015AM-1170
4,[5],12:i:-	Yes	Yes	2015	2	SAMN07489288	SRR5924432	2015AM-0154
4,[5],12:i:-	Yes	Yes	2015	2	SAMN08445960	SRR6656841	2015AM-3674
4,[5],12:i:-	Yes	Yes	2015	3	SAMN03785530	SRR2578269	2015K-0413
4,[5],12:i:-	Yes	Yes	2015	3	SAMN05950842	SRR4841916	PNUSAS004006
4,[5],12:i:-	Yes	Yes	2015	3	SAMN07449806	SRR5896125	2015AM-0183
4,[5],12:i:-	Yes	Yes	2015	3	SAMN07497988	SRR5926902	2015AM-0153
4,[5],12:i:-	Yes	Yes	2015	3	SAMN08289130	SRR6437559	2015AM-0915
4,[5],12:i:-	Yes	Yes	2015	3	SAMN08976105	SRR7059376	2015AM-0544
4,[5],12:i:-	Yes	Yes	2015	4	SAMN03785531	SRR2578273	2015K-0415
4,[5],12:i:-	Yes	Yes	2015	4	SAMN04209203	SRR2913595	PNUSAS001119
4,[5],12:i:-	Yes	Yes	2015	4	SAMN04317225	SRR2975824	2015K-0827
4,[5],12:i:-	Yes	Yes	2015	4	SAMN04317226	SRR2975825	2015K-0826
4,[5],12:i:-	Yes	Yes	2015	4	SAMN05908953	SRR4447203	PNUSAS004659
4,[5],12:i:-	Yes	Yes	2015	4	SAMN05950846	SRR4841884	PNUSAS004008
4,[5],12:i:-	Yes	Yes	2015	4	SAMN08376488	SRR6480649	2015AM-0695
4,[5],12:i:-	Yes	Yes	2015	4	SAMN08376935	SRR6480973	2015AM-0916
4,[5],12:i:-	Yes	Yes	2015	4	SAMN08437205	SRR6650705	2015AM-3512
4,[5],12:i:-	Yes	Yes	2015	4	SAMN08976097	SRR7059369	2015AM-1114
4,[5],12:i:-	Yes	Yes	2015	5	SAMN03758662	SRR2058210	PNUSAS000438
4,[5],12:i:-	Yes	Yes	2015	5	SAMN03758663	SRR2058213	PNUSAS000441
4,[5],12:i:-	Yes	Yes	2015	5	SAMN03758664	SRR2058212	PNUSAS000440
4,[5],12:i:-	Yes	Yes	2015	5	SAMN03758665	SRR2058217	PNUSAS000445
4,[5],12:i:-	Yes	Yes	2015	5	SAMN03758666	SRR2058214	PNUSAS000442
4,[5],12:i:-	Yes	Yes	2015	5	SAMN03758667	SRR2058215	PNUSAS000443
4,[5],12:i:-	Yes	Yes	2015	5	SAMN03758668	SRR2058209	PNUSAS000437
4,[5],12:i:-	Yes	Yes	2015	5	SAMN03758669	SRR2058218	PNUSAS000446
4,[5],12:i:-	Yes	Yes	2015	5	SAMN03758670	SRR2058211	PNUSAS000439
4,[5],12:i:-	Yes	Yes	2015	5	SAMN03997173	SRR2192136	PNUSAS000611
4,[5],12:i:-	Yes	Yes	2015	5	SAMN04317227	SRR2975826	2015K-0825
4,[5],12:i:-	Yes	Yes	2015	5	SAMN05950848	SRR4841825	PNUSAS004002
4,[5],12:i:-	Yes	Yes	2015	5	SAMN07260951	SRR5725172	2015AM-1297
4,[5],12:i:-	Yes	Yes	2015	5	SAMN07415539	SRR5868282	2015AM-1189
4,[5],12:i:-	Yes	Yes	2015	5	SAMN08376873	SRR6480936	2015AM-2250
4,[5],12:i:-	Yes	Yes	2015	5	SAMN08376934	SRR6480979	2015AM-1954
4,[5],12:i:-	Yes	Yes	2015	5	SAMN08376963	SRR6480998	2015AM-0866
4,[5],12:i:-	Yes	Yes	2015	6	SAMN07498006	SRR5926919	2015AM-1008
4,[5],12:i:-	Yes	Yes	2015	6	SAMN07498465	SRR5927255	2015AM-1379
4,[5],12:i:-	Yes	Yes	2015	6	SAMN07508361	SRR5934141	2015AM-0607
4,[5],12:i:-	Yes	Yes	2015	6	SAMN08376501	SRR6480654	2015AM-0696
4,[5],12:i:-	Yes	Yes	2015	6	SAMN08377036	SRR6481077	2015AM-1007
4,[5],12:i:-	Yes	Yes	2015	6	SAMN09724307	SRR7608046	2015AM-3510
4,[5],12:i:-	Yes	Yes	2015	7	SAMN04147783	SRR2566765	2015K-1043
4,[5],12:i:-	Yes	Yes	2015	7	SAMN04156697	SRR2585449	2015K-1044
4,[5],12:i:-	Yes	Yes	2015	7	SAMN04209204	SRR2914053	PNUSAS001120
4,[5],12:i:-	Yes	Yes	2015	7	SAMN04209205	SRR2914054	PNUSAS001121
4,[5],12:i:-	Yes	Yes	2015	7	SAMN04209206	SRR2914055	PNUSAS001122
4,[5],12:i:-	Yes	Yes	2015	7	SAMN04209207	SRR2914056	PNUSAS001123
4,[5],12:i:-	Yes	Yes	2015	7	SAMN04209208	SRR2914057	PNUSAS001124
4,[5],12:i:-	Yes	Yes	2015	7	SAMN05908954	SRR4447197	PNUSAS004660
4,[5],12:i:-	Yes	Yes	2015	7	SAMN07415546	SRR5868292	2015AM-1190
4,[5],12:i:-	Yes	Yes	2015	7	SAMN07522826	SRR5947459	2015AM-1668
4,[5],12:i:-	Yes	Yes	2015	7	SAMN08376978	SRR6481027	2015AM-2279
4,[5],12:i:-	Yes	Yes	2015	7	SAMN08376979	SRR6481031	2015AM-2277
4,[5],12:i:-	Yes	Yes	2015	8	SAMN04209209	SRR2914061	PNUSAS001125
4,[5],12:i:-	Yes	Yes	2015	8	SAMN04209210	SRR2914062	PNUSAS001126
4,[5],12:i:-	Yes	Yes	2015	8	SAMN04209211	SRR2914064	PNUSAS001127
4,[5],12:i:-	Yes	Yes	2015	8	SAMN04209212	SRR2914067	PNUSAS001128
4,[5],12:i:-	Yes	Yes	2015	8	SAMN05908955	SRR4447202	PNUSAS004661
4,[5],12:i:-	Yes	Yes	2015	8	SAMN07268445	SRR5740042	2015AM-1414
4,[5],12:i:-	Yes	Yes	2015	8	SAMN07409765	SRR5861712	2015AM-1437
4,[5],12:i:-	Yes	Yes	2015	8	SAMN07415503	SRR5868147	2015AM-1215
4,[5],12:i:-	Yes	Yes	2015	8	SAMN07498029	SRR5926937	2015AM-1562
4,[5],12:i:-	Yes	Yes	2015	8	SAMN07655738	SRR6060717	PNUSAS023239
4,[5],12:i:-	Yes	Yes	2015	8	SAMN08376939	SRR6481010	2015AM-1956
4,[5],12:i:-	Yes	Yes	2015	8	SAMN08379522	SRR6484715	2015AM-2446
4,[5],12:i:-	Yes	Yes	2015	8	SAMN08389587	SRR6505980	2015AM-3222
4,[5],12:i:-	Yes	Yes	2015	8	SAMN08445965	SRR6656844	2015AM-3623
4,[5],12:i:-	Yes	Yes	2015	8	SAMN09724256	SRR7608012	2015AM-2249
4,[5],12:i:-	Yes	Yes	2015	8	SAMN12098776	SRR9331384	2015AM-1505
4,[5],12:i:-	Yes	Yes	2015	9	SAMN04209213	SRR2914070	PNUSAS001129
4,[5],12:i:-	Yes	Yes	2015	9	SAMN04209214	SRR2914071	PNUSAS001130
4,[5],12:i:-	Yes	Yes	2015	9	SAMN04437876	SRR3115315	NY61415400
4,[5],12:i:-	Yes	Yes	2015	9	SAMN04450826	SRR3147762	PNUSAS001460
4,[5],12:i:-	Yes	Yes	2015	9	SAMN07260957	SRR5725196	2015AM-2200
4,[5],12:i:-	Yes	Yes	2015	9	SAMN07418964	SRR5874811	2015AM-1928
4,[5],12:i:-	Yes	Yes	2015	9	SAMN08437233	SRR6650742	2015AM-3508
4,[5],12:i:-	Yes	Yes	2015	10	SAMN04351448	SRR3048034	PNUSAS001311
4,[5],12:i:-	Yes	Yes	2015	10	SAMN04437878	SRR3115317	NY61415616
4,[5],12:i:-	Yes	Yes	2015	10	SAMN04437879	SRR3115318	NY61415654
4,[5],12:i:-	Yes	Yes	2015	10	SAMN05714561	SRR4176771	PNUSAS003617
4,[5],12:i:-	Yes	Yes	2015	10	SAMN05714562	SRR4176772	PNUSAS003618
4,[5],12:i:-	Yes	Yes	2015	10	SAMN05715967	SRR4190238	PNUSAS003601
4,[5],12:i:-	Yes	Yes	2015	10	SAMN05715971	SRR4190237	PNUSAS003600
4,[5],12:i:-	Yes	Yes	2015	10	SAMN05824092	SRR4294724	2016K-0784
4,[5],12:i:-	Yes	Yes	2015	10	SAMN05826136	SRR4295115	2016K-0755
4,[5],12:i:-	Yes	Yes	2015	10	SAMN05826139	SRR4295114	2016K-0754
4,[5],12:i:-	Yes	Yes	2015	10	SAMN07508345	SRR5934129	2015AM-2178
4,[5],12:i:-	Yes	Yes	2015	10	SAMN08383689	SRR6489821	2015AM-2835
4,[5],12:i:-	Yes	Yes	2015	10	SAMN08383690	SRR6489829	2015AM-2833
4,[5],12:i:-	Yes	Yes	2015	10	SAMN08385876	SRR6491357	2015AM-3006
4,[5],12:i:-	Yes	Yes	2015	10	SAMN08385877	SRR6491373	2015AM-3005
4,[5],12:i:-	Yes	Yes	2015	10	SAMN08389657	SRR6506006	2015AM-3269
4,[5],12:i:-	Yes	Yes	2015	11	SAMN04351449	SRR3048036	PNUSAS001315
4,[5],12:i:-	Yes	Yes	2015	11	SAMN04417421	SRR3137117	PNUSAS001404
4,[5],12:i:-	Yes	Yes	2015	11	SAMN04417422	SRR3137123	PNUSAS001405
4,[5],12:i:-	Yes	Yes	2015	11	SAMN04421887	SRR3137136	PNUSAS001397
4,[5],12:i:-	Yes	Yes	2015	11	SAMN04450838	SRR3137169	2015K-1486
4,[5],12:i:-	Yes	Yes	2015	11	SAMN05712983	SRR4190253	PNUSAS003610
4,[5],12:i:-	Yes	Yes	2015	11	SAMN05712984	SRR4190254	PNUSAS003611
4,[5],12:i:-	Yes	Yes	2015	11	SAMN05736662	SRR4273716	PNUSAS003621
4,[5],12:i:-	Yes	Yes	2015	11	SAMN05755931	SRR4291561	PNUSAS003592
4,[5],12:i:-	Yes	Yes	2015	11	SAMN05824142	SRR4294719	2016K-0761
4,[5],12:i:-	Yes	Yes	2015	11	SAMN05825340	SRR4295013	2016K-0788
4,[5],12:i:-	Yes	Yes	2015	11	SAMN05826129	SRR4295081	2016K-0762
4,[5],12:i:-	Yes	Yes	2015	11	SAMN05826151	SRR4295118	2016K-0768
4,[5],12:i:-	Yes	Yes	2015	11	SAMN05908956	SRR4434853	PNUSAS004662
4,[5],12:i:-	Yes	Yes	2015	11	SAMN08976103	SRR7059383	2015AM-3366
4,[5],12:i:-	Yes	Yes	2015	11	SAMN08976104	SRR7059387	2015AM-3367
4,[5],12:i:-	Yes	Yes	2015	12	SAMN04396342	SRR3098636	PNUSAS001367
4,[5],12:i:-	Yes	Yes	2015	12	SAMN04396343	SRR3098637	PNUSAS001368
4,[5],12:i:-	Yes	Yes	2015	12	SAMN04396352	SRR3098638	PNUSAS001407
4,[5],12:i:-	Yes	Yes	2015	12	SAMN04396353	SRR3098639	PNUSAS001408
4,[5],12:i:-	Yes	Yes	2015	12	SAMN04417420	SRR3137126	PNUSAS001396
4,[5],12:i:-	Yes	Yes	2015	12	SAMN04417423	SRR3137128	PNUSAS001406
4,[5],12:i:-	Yes	Yes	2015	12	SAMN04421888	SRR3137141	PNUSAS001398
4,[5],12:i:-	Yes	Yes	2015	12	SAMN04438318	SRR3137112	PNUSAS001471
4,[5],12:i:-	Yes	Yes	2015	12	SAMN04445977	SRR3137067	PNUSAS001400
4,[5],12:i:-	Yes	Yes	2015	12	SAMN04445978	SRR3137065	PNUSAS001394
4,[5],12:i:-	Yes	Yes	2015	12	SAMN04448357	SRR3147770	PNUSAS001399
4,[5],12:i:-	Yes	Yes	2015	12	SAMN04450820	SRR3147767	PNUSAS001403
4,[5],12:i:-	Yes	Yes	2015	12	SAMN04450840	SRR3137172	2016K-0028
4,[5],12:i:-	Yes	Yes	2015	12	SAMN04482147	SRR3171700	PNUSAS001482
4,[5],12:i:-	Yes	Yes	2015	12	SAMN04482148	SRR3171699	PNUSAS001481
4,[5],12:i:-	Yes	Yes	2015	12	SAMN04482149	SRR3171701	PNUSAS001483
4,[5],12:i:-	Yes	Yes	2015	12	SAMN05712985	SRR4190255	PNUSAS003612
4,[5],12:i:-	Yes	Yes	2015	12	SAMN05715962	SRR4190239	PNUSAS003602
4,[5],12:i:-	Yes	Yes	2015	12	SAMN05715964	SRR4190240	PNUSAS003603
4,[5],12:i:-	Yes	Yes	2015	12	SAMN05733801	SRR4218296	PNUSAS003596
4,[5],12:i:-	Yes	Yes	2015	12	SAMN05763124	SRR4292005	PNUSAS003604
4,[5],12:i:-	Yes	Yes	2015	12	SAMN05826127	SRR4295083	2016K-0750
4,[5],12:i:-	Yes	Yes	2015	12	SAMN05924271	SRR4450060	PNUSAS003619
4,[5],12:i:-	Yes	Yes	2015	12	SAMN07646585	SRR6054136	PNUSAS021903
4,[5],12:i:-	Yes	Yes	2015	12	SAMN08379337	SRR6484541	2015AM-2703
4,[5],12:i:-	Yes	Yes	2015	12	SAMN08379340	SRR6484535	2015AM-2535
4,[5],12:i:-	Yes	Yes	2015	12	SAMN08379493	SRR6484668	2015AM-2684
4,[5],12:i:-	Yes	Yes	2015	12	SAMN08383693	SRR6489844	2015AM-2834
4,[5],12:i:-	Yes	Yes	2015	12	SAMN08389559	SRR6505956	2015AM-3092
4,[5],12:i:-	Yes	Yes	2015	12	SAMN08389643	SRR6505988	2015AM-3049
4,[5],12:i:-	Yes	Yes	2015	12	SAMN08976079	SRR7059344	PNUSAS003595
4,[5],12:i:-	Yes	Yes	2016	1		SRR12835476	2016K-0874
4,[5],12:i:-	Yes	Yes	2016	1	SAMN04438319	SRR3137113	PNUSAS001472
4,[5],12:i:-	Yes	Yes	2016	1	SAMN04444409	SRR3185217	PNUSAS001479
4,[5],12:i:-	Yes	Yes	2016	1	SAMN04496116	SRR3175446	PNUSAS001494
4,[5],12:i:-	Yes	Yes	2016	1	SAMN04496117	SRR3175447	PNUSAS001495
4,[5],12:i:-	Yes	Yes	2016	1	SAMN04496118	SRR3175448	PNUSAS001496
4,[5],12:i:-	Yes	Yes	2016	1	SAMN04496120	SRR3185218	PNUSAS001497
4,[5],12:i:-	Yes	Yes	2016	1	SAMN04516931	SRR3205706	PNUSAS001582
4,[5],12:i:-	Yes	Yes	2016	1	SAMN04568499	SRR3290698	PNUSAS001646
4,[5],12:i:-	Yes	Yes	2016	1	SAMN04568500	SRR3290703	PNUSAS001651
4,[5],12:i:-	Yes	Yes	2016	1	SAMN05826089	SRR4295061	2016K-0765
4,[5],12:i:-	Yes	Yes	2016	1	SAMN05869277	SRR4415964	PNUSAS003807
4,[5],12:i:-	Yes	Yes	2016	1	SAMN05869279	SRR4423566	PNUSAS003808
4,[5],12:i:-	Yes	Yes	2016	1	SAMN13477358	SRR10584142	2016AM-0207
4,[5],12:i:-	Yes	Yes	2016	1	SAMN13526609	SRR10618999	2016AM-0340
4,[5],12:i:-	Yes	Yes	2016	1	SAMN13929958	SRR10971789	2016AM-3828
4,[5],12:i:-	Yes	Yes	2016	1	SAMN13929989	SRR10971922	2016AM-3827
4,[5],12:i:-	Yes	Yes	2016	2	SAMN04537369	SRR3222384	PNUSAS001695
4,[5],12:i:-	Yes	Yes	2016	2	SAMN04537370	SRR3222385	PNUSAS001696
4,[5],12:i:-	Yes	Yes	2016	2	SAMN04558118	SRR3277301	PNUSAS001750
4,[5],12:i:-	Yes	Yes	2016	2	SAMN05957715	SRR4896302	PNUSAS004973
4,[5],12:i:-	Yes	Yes	2016	2	SAMN05957716	SRR4896303	PNUSAS004972
4,[5],12:i:-	Yes	Yes	2016	2	SAMN13526795	SRR10619133	2016AM-0551
4,[5],12:i:-	Yes	Yes	2016	2	SAMN13763306	SRR10851893	2016AM-0475
4,[5],12:i:-	Yes	Yes	2016	3	SAMN04958147	SRR3499784	PNUSAS002105
4,[5],12:i:-	Yes	Yes	2016	3	SAMN08963933	SRR7049671	PNUSAS033534
4,[5],12:i:-	Yes	Yes	2016	3	SAMN08963934	SRR7049690	PNUSAS033533
4,[5],12:i:-	Yes	Yes	2016	3	SAMN09091263	SRR7132595	PNUSAS033532
4,[5],12:i:-	Yes	Yes	2016	3	SAMN13488562	SRR10590737	2016AM-1063
4,[5],12:i:-	Yes	Yes	2016	3	SAMN13526611	SRR10619002	2016AM-0130
4,[5],12:i:-	Yes	Yes	2016	3	SAMN13526775	SRR10619113	2016AM-0176
4,[5],12:i:-	Yes	Yes	2016	3	SAMN13526803	SRR10619128	2016AM-0140
4,[5],12:i:-	Yes	Yes	2016	4	SAMN04961837	SRR3499743	PNUSAS002127
4,[5],12:i:-	Yes	Yes	2016	4	SAMN04961842	SRR3499747	PNUSAS002132
4,[5],12:i:-	Yes	Yes	2016	4	SAMN05195129	SRR3667853	PNUSAS002448
4,[5],12:i:-	Yes	Yes	2016	4	SAMN05244217	SRR4046873	PNUSAS002256
4,[5],12:i:-	Yes	Yes	2016	4	SAMN05253894	SRR3732331	PNUSAS002120
4,[5],12:i:-	Yes	Yes	2016	4	SAMN05372114	SRR3933715	PNUSAS002715
4,[5],12:i:-	Yes	Yes	2016	4	SAMN05372115	SRR3933716	PNUSAS002716
4,[5],12:i:-	Yes	Yes	2016	4	SAMN05382449	SRR3933695	PNUSAS002850
4,[5],12:i:-	Yes	Yes	2016	4	SAMN05504541	SRR3993243	2016K-0563
4,[5],12:i:-	Yes	Yes	2016	4	SAMN08963973	SRR7049731	PNUSAS038836
4,[5],12:i:-	Yes	Yes	2016	4	SAMN13761567	SRR10849720	2016AM-3829
4,[5],12:i:-	Yes	Yes	2016	5	SAMN05189983	SRR3676335	PNUSAS002391
4,[5],12:i:-	Yes	Yes	2016	5	SAMN05272009	SRR3743941	PNUSAS002547
4,[5],12:i:-	Yes	Yes	2016	5	SAMN05272032	SRR3713622	PNUSAS002537
4,[5],12:i:-	Yes	Yes	2016	5	SAMN05301523	SRR3743943	PNUSAS002672
4,[5],12:i:-	Yes	Yes	2016	5	SAMN05357702	SRR3897953	PNUSAS002783
4,[5],12:i:-	Yes	Yes	2016	5	SAMN05357703	SRR3897954	PNUSAS002784
4,[5],12:i:-	Yes	Yes	2016	5	SAMN05360261	SRR3930234	PNUSAS002699
4,[5],12:i:-	Yes	Yes	2016	5	SAMN05360924	SRR3897903	PNUSAS002846
4,[5],12:i:-	Yes	Yes	2016	5	SAMN05372116	SRR3933717	PNUSAS002717
4,[5],12:i:-	Yes	Yes	2016	5	SAMN05372118	SRR3933718	PNUSAS002719
4,[5],12:i:-	Yes	Yes	2016	5	SAMN10517107	SRR8271845	PNUSAS062216
4,[5],12:i:-	Yes	Yes	2016	5	SAMN10685540	SRR8383904	PNUSAS064557
4,[5],12:i:-	Yes	Yes	2016	5	SAMN13488567	SRR10590746	2016AM-0925
4,[5],12:i:-	Yes	Yes	2016	6	SAMN05277765	SRR3713656	PNUSAS002595
4,[5],12:i:-	Yes	Yes	2016	6	SAMN05301524	SRR3743944	PNUSAS002673
4,[5],12:i:-	Yes	Yes	2016	6	SAMN05301527	SRR3743947	PNUSAS002676
4,[5],12:i:-	Yes	Yes	2016	6	SAMN05301528	SRR3743948	PNUSAS002677
4,[5],12:i:-	Yes	Yes	2016	6	SAMN05357762	SRR3898145	PNUSAS002797
4,[5],12:i:-	Yes	Yes	2016	6	SAMN05357771	SRR3898290	PNUSAS002830
4,[5],12:i:-	Yes	Yes	2016	6	SAMN05357773	SRR3898427	PNUSAS002832
4,[5],12:i:-	Yes	Yes	2016	6	SAMN05372119	SRR3933719	PNUSAS002720
4,[5],12:i:-	Yes	Yes	2016	6	SAMN05382329	SRR3930408	PNUSAS002918
4,[5],12:i:-	Yes	Yes	2016	6	SAMN05382330	SRR3930409	PNUSAS002919
4,[5],12:i:-	Yes	Yes	2016	6	SAMN05396759	SRR3933562	PNUSAS002979
4,[5],12:i:-	Yes	Yes	2016	6	SAMN05453242	SRR3996623	PNUSAS003130
4,[5],12:i:-	Yes	Yes	2016	6	SAMN05509287	SRR3996845	2016K-0582
4,[5],12:i:-	Yes	Yes	2016	6	SAMN05512030	SRR4000206	2016K-0616
4,[5],12:i:-	Yes	Yes	2016	6	SAMN05553049	SRR4032968	PNUSAS003237
4,[5],12:i:-	Yes	Yes	2016	6	SAMN05606996	SRR4100119	PNUSAS003090
4,[5],12:i:-	Yes	Yes	2016	6	SAMN05714092	SRR4190244	PNUSAS003607
4,[5],12:i:-	Yes	Yes	2016	6	SAMN07160215	SRR5628556	PNUSAS013501
4,[5],12:i:-	Yes	Yes	2016	7	SAMN05461989	SRR3996868	PNUSAS003021
4,[5],12:i:-	Yes	Yes	2016	7	SAMN05461990	SRR3996869	PNUSAS003022
4,[5],12:i:-	Yes	Yes	2016	7	SAMN05461991	SRR3996867	PNUSAS003048
4,[5],12:i:-	Yes	Yes	2016	7	SAMN05461992	SRR3996875	PNUSAS003108
4,[5],12:i:-	Yes	Yes	2016	7	SAMN05461993	SRR3996874	PNUSAS003109
4,[5],12:i:-	Yes	Yes	2016	7	SAMN05461994	SRR3996870	PNUSAS003106
4,[5],12:i:-	Yes	Yes	2016	7	SAMN05461995	SRR3996871	PNUSAS003107
4,[5],12:i:-	Yes	Yes	2016	7	SAMN05461996	SRR3996873	PNUSAS003110
4,[5],12:i:-	Yes	Yes	2016	7	SAMN05511817	SRR4101209	PNUSAS003257
4,[5],12:i:-	Yes	Yes	2016	7	SAMN05517846	SRR4047011	PNUSAS003194
4,[5],12:i:-	Yes	Yes	2016	7	SAMN05517847	SRR4047012	PNUSAS003206
4,[5],12:i:-	Yes	Yes	2016	7	SAMN05525312	SRR4100150	PNUSAS003377
4,[5],12:i:-	Yes	Yes	2016	7	SAMN05578246	SRR4047013	PNUSAS003408
4,[5],12:i:-	Yes	Yes	2016	7	SAMN05714030	SRR4176760	PNUSAS003609
4,[5],12:i:-	Yes	Yes	2016	7	SAMN05714755	SRR4176686	PNUSAS003588
4,[5],12:i:-	Yes	Yes	2016	7	SAMN05714758	SRR4176697	PNUSAS003591
4,[5],12:i:-	Yes	Yes	2016	7	SAMN05826128	SRR4295082	2016K-0764
4,[5],12:i:-	Yes	Yes	2016	7	SAMN05826132	SRR4295092	2016K-0766
4,[5],12:i:-	Yes	Yes	2016	7	SAMN05893060	SRR4418337	PNUSAS004584
4,[5],12:i:-	Yes	Yes	2016	7	SAMN05893061	SRR4418338	PNUSAS004585
4,[5],12:i:-	Yes	Yes	2016	7	SAMN05893062	SRR4418339	PNUSAS004586
4,[5],12:i:-	Yes	Yes	2016	7	SAMN05893063	SRR4418340	PNUSAS004587
4,[5],12:i:-	Yes	Yes	2016	7	SAMN05914437	SRR4432465	PNUSAS004400
4,[5],12:i:-	Yes	Yes	2016	7	SAMN05924272	SRR4450061	PNUSAS003620
4,[5],12:i:-	Yes	Yes	2016	7	SAMN05936856	SRR4454543	PNUSAS004885
4,[5],12:i:-	Yes	Yes	2016	7	SAMN05936857	SRR4454542	PNUSAS004886
4,[5],12:i:-	Yes	Yes	2016	7	SAMN05941837	SRR5057206	PNUSAS004589
4,[5],12:i:-	Yes	Yes	2016	7	SAMN05943639	SRR5004562	PNUSAS004590
4,[5],12:i:-	Yes	Yes	2016	7	SAMN06113897	SRR4176688	PNUSAS003589
4,[5],12:i:-	Yes	Yes	2016	7	SAMN09510666	SRR7447179	PNUSAS044362
4,[5],12:i:-	Yes	Yes	2016	7	SAMN09537124	SRR7467053	PNUSAS044428
4,[5],12:i:-	Yes	Yes	2016	7	SAMN10037416	SRR7821141	PNUSAS052864
4,[5],12:i:-	Yes	Yes	2016	7	SAMN13717653	SRR10822326	2016AM-3485
4,[5],12:i:-	Yes	Yes	2016	7	SAMN13831955	SRR10875500	2016AM-2998
4,[5],12:i:-	Yes	Yes	2016	7	SAMN13876512	SRR10907128	2016AM-2083
4,[5],12:i:-	Yes	Yes	2016	7	SAMN13876597	SRR10907166	2016AM-2281
4,[5],12:i:-	Yes	Yes	2016	7	SAMN13877406	SRR10908185	2016AM-2013
4,[5],12:i:-	Yes	Yes	2016	8	SAMN05712986	SRR4190257	PNUSAS003613
4,[5],12:i:-	Yes	Yes	2016	8	SAMN05714093	SRR4190251	PNUSAS003608
4,[5],12:i:-	Yes	Yes	2016	8	SAMN05788725	SRR4292037	PNUSAS004061
4,[5],12:i:-	Yes	Yes	2016	8	SAMN05790823	SRR4295151	PNUSAS004012
4,[5],12:i:-	Yes	Yes	2016	8	SAMN05790826	SRR4295150	PNUSAS003750
4,[5],12:i:-	Yes	Yes	2016	8	SAMN05791645	SRR4295142	PNUSAS003614
4,[5],12:i:-	Yes	Yes	2016	8	SAMN05824106	SRR4294723	2016K-0752
4,[5],12:i:-	Yes	Yes	2016	8	SAMN05833236	SRR4342904	PNUSAS004327
4,[5],12:i:-	Yes	Yes	2016	8	SAMN05851341	SRR4415998	PNUSAS004244
4,[5],12:i:-	Yes	Yes	2016	8	SAMN05851345	SRR4416004	PNUSAS004250
4,[5],12:i:-	Yes	Yes	2016	8	SAMN05851811	SRR4342970	PNUSAS004081
4,[5],12:i:-	Yes	Yes	2016	8	SAMN05859594	SRR4415992	PNUSAS004291
4,[5],12:i:-	Yes	Yes	2016	8	SAMN05859597	SRR4415995	PNUSAS004294
4,[5],12:i:-	Yes	Yes	2016	8	SAMN05859745	SRR4414070	PNUSAS004365
4,[5],12:i:-	Yes	Yes	2016	8	SAMN05860970	SRR4418353	PNUSAS004275
4,[5],12:i:-	Yes	Yes	2016	8	SAMN05879150	SRR4420977	PNUSAS004457
4,[5],12:i:-	Yes	Yes	2016	8	SAMN05879152	SRR4421001	PNUSAS004459
4,[5],12:i:-	Yes	Yes	2016	8	SAMN05893064	SRR4418341	PNUSAS004588
4,[5],12:i:-	Yes	Yes	2016	8	SAMN05896248	SRR4429085	PNUSAS004581
4,[5],12:i:-	Yes	Yes	2016	8	SAMN05913883	SRR5125072	PNUSAS004350
4,[5],12:i:-	Yes	Yes	2016	8	SAMN05935599	SRR4841986	PNUSAS004401
4,[5],12:i:-	Yes	Yes	2016	8	SAMN05935600	SRR4841841	PNUSAS004402
4,[5],12:i:-	Yes	Yes	2016	8	SAMN05936858	SRR4454547	PNUSAS004887
4,[5],12:i:-	Yes	Yes	2016	8	SAMN05957685	SRR4841712	PNUSAS004853
4,[5],12:i:-	Yes	Yes	2016	8	SAMN05957717	SRR4841697	PNUSAS004889
4,[5],12:i:-	Yes	Yes	2016	8	SAMN06008951	SRR5023256	PNUSAS004883
4,[5],12:i:-	Yes	Yes	2016	8	SAMN06033041	SRR5031373	2016K-1029
4,[5],12:i:-	Yes	Yes	2016	8	SAMN06045787	SRR5057236	PNUSAS005192
4,[5],12:i:-	Yes	Yes	2016	8	SAMN06045788	SRR5057239	PNUSAS005195
4,[5],12:i:-	Yes	Yes	2016	8	SAMN06113238	SRR5110512	PNUSAS005829
4,[5],12:i:-	Yes	Yes	2016	8	SAMN06212699	SRR5190194	PNUSAS006113
4,[5],12:i:-	Yes	Yes	2016	8	SAMN06333697	SRR5263947	PNUSAS008717
4,[5],12:i:-	Yes	Yes	2016	8	SAMN06333698	SRR5263948	PNUSAS008718
4,[5],12:i:-	Yes	Yes	2016	8	SAMN06333699	SRR5263950	PNUSAS008719
4,[5],12:i:-	Yes	Yes	2016	8	SAMN06333724	SRR5264009	PNUSAS008744
4,[5],12:i:-	Yes	Yes	2016	8	SAMN06333725	SRR5264006	PNUSAS008745
4,[5],12:i:-	Yes	Yes	2016	8	SAMN06760897	SRR5459297	PNUSAS011749
4,[5],12:i:-	Yes	Yes	2016	8	SAMN06764673	SRR5483462	PNUSAS010329
4,[5],12:i:-	Yes	Yes	2016	8	SAMN07646586	SRR6054157	PNUSAS021904
4,[5],12:i:-	Yes	Yes	2016	8	SAMN09405355	SRR7300344	PNUSAS035782
4,[5],12:i:-	Yes	Yes	2016	9	SAMN05894725	SRR4447199	PNUSAS004591
4,[5],12:i:-	Yes	Yes	2016	9	SAMN05919890	SRR4434844	PNUSAS004676
4,[5],12:i:-	Yes	Yes	2016	9	SAMN05933974	SRR4454555	PNUSAS004872
4,[5],12:i:-	Yes	Yes	2016	9	SAMN05936859	SRR4454545	PNUSAS004888
4,[5],12:i:-	Yes	Yes	2016	9	SAMN05954730	SRR4841830	PNUSAS004403
4,[5],12:i:-	Yes	Yes	2016	9	SAMN05957696	SRR4841722	PNUSAS004891
4,[5],12:i:-	Yes	Yes	2016	9	SAMN05957697	SRR4841721	PNUSAS004890
4,[5],12:i:-	Yes	Yes	2016	9	SAMN05991789	SRR5016877	PNUSAS005156
4,[5],12:i:-	Yes	Yes	2016	9	SAMN06007347	SRR5023301	PNUSAS005276
4,[5],12:i:-	Yes	Yes	2016	9	SAMN06007354	SRR5023311	PNUSAS005285
4,[5],12:i:-	Yes	Yes	2016	9	SAMN06014645	SRR5031283	PNUSAS005381
4,[5],12:i:-	Yes	Yes	2016	9	SAMN06045448	SRR5057221	PNUSAS005652
4,[5],12:i:-	Yes	Yes	2016	9	SAMN06045452	SRR5574798	PNUSAS005284
4,[5],12:i:-	Yes	Yes	2016	9	SAMN06064393	SRR5584668	PNUSAS005235
4,[5],12:i:-	Yes	Yes	2016	9	SAMN06135341	SRR5195280	PNUSAS005833
4,[5],12:i:-	Yes	Yes	2016	9	SAMN06688837	SRR5429765	PNUSAS010813
4,[5],12:i:-	Yes	Yes	2016	9	SAMN06704710	SRR5440619	PNUSAS010908
4,[5],12:i:-	Yes	Yes	2016	9	SAMN06704720	SRR5440602	PNUSAS011497
4,[5],12:i:-	Yes	Yes	2016	9	SAMN06760120	SRR5459322	PNUSAS011652
4,[5],12:i:-	Yes	Yes	2016	9	SAMN06855399	SRR5508296	PNUSAS012448
4,[5],12:i:-	Yes	Yes	2016	9	SAMN06883749	SRR5574877	PNUSAS012602
4,[5],12:i:-	Yes	Yes	2016	9	SAMN13825937	SRR10871339	2016AM-3239
4,[5],12:i:-	Yes	Yes	2016	10	SAMN05936397	SRR4450016	PNUSAS004828
4,[5],12:i:-	Yes	Yes	2016	10	SAMN05936845	SRR4454572	PNUSAS004901
4,[5],12:i:-	Yes	Yes	2016	10	SAMN05936851	SRR4454575	PNUSAS004930
4,[5],12:i:-	Yes	Yes	2016	10	SAMN05960646	SRR4896360	PNUSAS005058
4,[5],12:i:-	Yes	Yes	2016	10	SAMN05978620	SRR5004561	PNUSAS004899
4,[5],12:i:-	Yes	Yes	2016	10	SAMN06009773	SRR5023233	PNUSAS005158
4,[5],12:i:-	Yes	Yes	2016	10	SAMN06009993	SRR5023252	PNUSAS005329
4,[5],12:i:-	Yes	Yes	2016	10	SAMN06045814	SRR5057254	PNUSAS005484
4,[5],12:i:-	Yes	Yes	2016	10	SAMN06065903	SRR5066043	PNUSAS005804
4,[5],12:i:-	Yes	Yes	2016	10	SAMN06065907	SRR5066050	PNUSAS005808
4,[5],12:i:-	Yes	Yes	2016	10	SAMN06072219	SRR5126008	PNUSAS005605
4,[5],12:i:-	Yes	Yes	2016	10	SAMN06072226	SRR5110784	PNUSAS005613
4,[5],12:i:-	Yes	Yes	2016	10	SAMN06072229	SRR5110779	PNUSAS005611
4,[5],12:i:-	Yes	Yes	2016	10	SAMN06132490	SRR5110495	PNUSAS006084
4,[5],12:i:-	Yes	Yes	2016	10	SAMN06132491	SRR5110506	PNUSAS006086
4,[5],12:i:-	Yes	Yes	2016	10	SAMN06160673	SRR5121442	PNUSAS005869
4,[5],12:i:-	Yes	Yes	2016	10	SAMN06172370	SRR5129979	PNUSAS006396
4,[5],12:i:-	Yes	Yes	2016	10	SAMN06172375	SRR5129993	PNUSAS006401
4,[5],12:i:-	Yes	Yes	2016	10	SAMN06186785	SRR5145199	PNUSAS006085
4,[5],12:i:-	Yes	Yes	2016	10	SAMN06214766	SRR5163885	2016K-1272
4,[5],12:i:-	Yes	Yes	2016	10	SAMN06308674	SRR5238145	PNUSAS008241
4,[5],12:i:-	Yes	Yes	2016	10	SAMN06312311	SRR5242680	PNUSAS008425
4,[5],12:i:-	Yes	Yes	2016	10	SAMN06320207	SRR5253447	PNUSAS008491
4,[5],12:i:-	Yes	Yes	2016	10	SAMN06475219	SRR5361018	PNUSAS009177
4,[5],12:i:-	Yes	Yes	2016	10	SAMN06475225	SRR5361563	PNUSAS009183
4,[5],12:i:-	Yes	Yes	2016	10	SAMN06564150	SRR5361074	PNUSAS009667
4,[5],12:i:-	Yes	Yes	2016	10	SAMN06564151	SRR5361016	PNUSAS009668
4,[5],12:i:-	Yes	Yes	2016	10	SAMN06641900	SRR5382661	PNUSAS010388
4,[5],12:i:-	Yes	Yes	2016	10	SAMN06891158	SRR5584007	PNUSAS011135
4,[5],12:i:-	Yes	Yes	2016	10	SAMN06891165	SRR5586383	PNUSAS011142
4,[5],12:i:-	Yes	Yes	2016	10	SAMN06891168	SRR5586305	PNUSAS011145
4,[5],12:i:-	Yes	Yes	2016	10	SAMN07274481	SRR5761356	PNUSAS016486
4,[5],12:i:-	Yes	Yes	2016	10	SAMN09537053	SRR7466927	PNUSAS043994
4,[5],12:i:-	Yes	Yes	2016	10	SAMN13869818	SRR10899879	2016AM-3167
4,[5],12:i:-	Yes	Yes	2016	11	SAMN06062323	SRR5063033	PNUSAS005668
4,[5],12:i:-	Yes	Yes	2016	11	SAMN06062365	SRR5578814	PNUSAS005691
4,[5],12:i:-	Yes	Yes	2016	11	SAMN06101747	SRR5081563	PNUSAS005918
4,[5],12:i:-	Yes	Yes	2016	11	SAMN06131924	SRR5110597	PNUSAS005634
4,[5],12:i:-	Yes	Yes	2016	11	SAMN06131928	SRR5110596	PNUSAS005981
4,[5],12:i:-	Yes	Yes	2016	11	SAMN06132481	SRR5151778	PNUSAS005757
4,[5],12:i:-	Yes	Yes	2016	11	SAMN06132482	SRR5122420	PNUSAS005758
4,[5],12:i:-	Yes	Yes	2016	11	SAMN06135431	SRR5110834	PNUSAS006138
4,[5],12:i:-	Yes	Yes	2016	11	SAMN06160127	SRR5121572	PNUSAS006099
4,[5],12:i:-	Yes	Yes	2016	11	SAMN06167164	SRR5121571	2016K-1223
4,[5],12:i:-	Yes	Yes	2016	11	SAMN06168664	SRR5189133	PNUSAS005947
4,[5],12:i:-	Yes	Yes	2016	11	SAMN06168665	SRR5224509	PNUSAS005948
4,[5],12:i:-	Yes	Yes	2016	11	SAMN06174476	SRR5176556	PNUSAS006100
4,[5],12:i:-	Yes	Yes	2016	11	SAMN06175045	SRR5170145	PNUSAS006412
4,[5],12:i:-	Yes	Yes	2016	11	SAMN06175154	SRR5146759	PNUSAS005946
4,[5],12:i:-	Yes	Yes	2016	11	SAMN06192252	SRR5145226	PNUSAS006037
4,[5],12:i:-	Yes	Yes	2016	11	SAMN06203873	SRR5159834	PNUSAS006691
4,[5],12:i:-	Yes	Yes	2016	11	SAMN06214769	SRR5163884	2016K-1273
4,[5],12:i:-	Yes	Yes	2016	11	SAMN06220344	SRR5188971	PNUSAS007272
4,[5],12:i:-	Yes	Yes	2016	11	SAMN06220348	SRR5188986	PNUSAS007276
4,[5],12:i:-	Yes	Yes	2016	11	SAMN06270367	SRR5217916	PNUSAS007464
4,[5],12:i:-	Yes	Yes	2016	11	SAMN06294088	SRR5238154	PNUSAS008221
4,[5],12:i:-	Yes	Yes	2016	11	SAMN06320656	SRR5360749	PNUSAS006924
4,[5],12:i:-	Yes	Yes	2016	11	SAMN06320657	SRR5361109	PNUSAS006935
4,[5],12:i:-	Yes	Yes	2016	11	SAMN06320659	SRR5360758	PNUSAS006949
4,[5],12:i:-	Yes	Yes	2016	11	SAMN06320660	SRR5360993	PNUSAS006950
4,[5],12:i:-	Yes	Yes	2016	11	SAMN06346074	SRR5278638	PNUSAS008692
4,[5],12:i:-	Yes	Yes	2016	11	SAMN06346087	SRR5278668	PNUSAS008706
4,[5],12:i:-	Yes	Yes	2016	11	SAMN06346088	SRR5278647	PNUSAS008707
4,[5],12:i:-	Yes	Yes	2016	11	SAMN06346089	SRR5278666	PNUSAS008708
4,[5],12:i:-	Yes	Yes	2016	11	SAMN06464605	SRR5341732	PNUSAS008403
4,[5],12:i:-	Yes	Yes	2016	11	SAMN06812053	SRR5486410	PNUSAS012190
4,[5],12:i:-	Yes	Yes	2016	11	SAMN06829556	SRR5486213	PNUSAS010568
4,[5],12:i:-	Yes	Yes	2016	11	SAMN07162808	SRR5628623	PNUSAS014326
4,[5],12:i:-	Yes	Yes	2016	11	SAMN07177566	SRR5642185	PNUSAS014483
4,[5],12:i:-	Yes	Yes	2016	11	SAMN07194007	SRR5659585	PNUSAS015196
4,[5],12:i:-	Yes	Yes	2016	11	SAMN07338920	SRR5820946	PNUSAS015576
4,[5],12:i:-	Yes	Yes	2016	11	SAMN07415575	SRR5888646	PNUSAS015386
4,[5],12:i:-	Yes	Yes	2016	12	SAMN06175044	SRR5170153	PNUSAS006413
4,[5],12:i:-	Yes	Yes	2016	12	SAMN06175046	SRR5170148	PNUSAS006414
4,[5],12:i:-	Yes	Yes	2016	12	SAMN06175047	SRR5170507	PNUSAS006415
4,[5],12:i:-	Yes	Yes	2016	12	SAMN06198661	SRR5152067	PNUSAS006601
4,[5],12:i:-	Yes	Yes	2016	12	SAMN06203872	SRR5160263	PNUSAS006698
4,[5],12:i:-	Yes	Yes	2016	12	SAMN06204098	SRR5163862	PNUSAS006515
4,[5],12:i:-	Yes	Yes	2016	12	SAMN06213962	SRR5173525	PNUSAS006368
4,[5],12:i:-	Yes	Yes	2016	12	SAMN06214767	SRR5163893	2016K-1312
4,[5],12:i:-	Yes	Yes	2016	12	SAMN06214768	SRR5163892	2016K-1274
4,[5],12:i:-	Yes	Yes	2016	12	SAMN06215760	SRR5188631	PNUSAS007006
4,[5],12:i:-	Yes	Yes	2016	12	SAMN06220434	SRR5188761	PNUSAS007068
4,[5],12:i:-	Yes	Yes	2016	12	SAMN06220436	SRR5188764	PNUSAS007070
4,[5],12:i:-	Yes	Yes	2016	12	SAMN06231044	SRR5189053	PNUSAS007198
4,[5],12:i:-	Yes	Yes	2016	12	SAMN06243919	SRR5195305	PNUSAS007516
4,[5],12:i:-	Yes	Yes	2016	12	SAMN06244880	SRR5197530	PNUSAS007389
4,[5],12:i:-	Yes	Yes	2016	12	SAMN06251746	SRR5209731	PNUSAS007667
4,[5],12:i:-	Yes	Yes	2016	12	SAMN06270262	SRR5217710	PNUSAS007298
4,[5],12:i:-	Yes	Yes	2016	12	SAMN06274305	SRR5217742	PNUSAS007236
4,[5],12:i:-	Yes	Yes	2016	12	SAMN06288282	SRR5231240	PNUSAS006683
4,[5],12:i:-	Yes	Yes	2016	12	SAMN06293501	SRR5238197	PNUSAS008160
4,[5],12:i:-	Yes	Yes	2016	12	SAMN06293674	SRR5238034	PNUSAS007591
4,[5],12:i:-	Yes	Yes	2016	12	SAMN06299100	SRR5238211	PNUSAS007767
4,[5],12:i:-	Yes	Yes	2016	12	SAMN06320655	SRR5253531	PNUSAS008467
4,[5],12:i:-	Yes	Yes	2016	12	SAMN06320763	SRR5253537	PNUSAS008511
4,[5],12:i:-	Yes	Yes	2016	12	SAMN06320766	SRR5253546	PNUSAS008514
4,[5],12:i:-	Yes	Yes	2016	12	SAMN06327232	SRR5260043	PNUSAS008520
4,[5],12:i:-	Yes	Yes	2016	12	SAMN06341089	SRR5277763	PNUSAS007235
4,[5],12:i:-	Yes	Yes	2016	12	SAMN06346085	SRR5278649	PNUSAS008703
4,[5],12:i:-	Yes	Yes	2016	12	SAMN06350577	SRR5282015	PNUSAS008881
4,[5],12:i:-	Yes	Yes	2016	12	SAMN06350587	SRR5282025	PNUSAS008892
4,[5],12:i:-	Yes	Yes	2016	12	SAMN06368994	SRR5360739	PNUSAS006962
4,[5],12:i:-	Yes	Yes	2016	12	SAMN06379713	SRR5291642	PNUSAS008799
4,[5],12:i:-	Yes	Yes	2016	12	SAMN06392802	SRR5291610	PNUSAS008622
4,[5],12:i:-	Yes	Yes	2016	12	SAMN06642187	SRR5382701	PNUSAS009743
4,[5],12:i:-	Yes	Yes	2016	12	SAMN06704716	SRR5440620	PNUSAS010914
4,[5],12:i:-	Yes	Yes	2016	12	SAMN06812055	SRR5486432	PNUSAS012192
4,[5],12:i:-	Yes	Yes	2016	12	SAMN07338931	SRR5821015	PNUSAS017599
4,[5],12:i:-	Yes	Yes	2016	12	SAMN07342315	SRR5832644	PNUSAS016835
4,[5],12:i:-	Yes	Yes	2016	12	SAMN07342316	SRR5832639	PNUSAS016829
4,[5],12:i:-	Yes	Yes	2016	12	SAMN07342318	SRR5822023	PNUSAS016828
4,[5],12:i:-	Yes	Yes	2016	12	SAMN07342319	SRR5832651	PNUSAS016834
4,[5],12:i:-	Yes	Yes	2016	12	SAMN07414746	SRR5876685	PNUSAS018439
4,[5],12:i:-	Yes	Yes	2016	12	SAMN07414747	SRR5876687	PNUSAS018440
4,[5],12:i:-	Yes	Yes	2016	12	SAMN07431116	SRR5908428	PNUSAS015951
4,[5],12:i:-	Yes	Yes	2016	12	SAMN07646587	SRR6054152	PNUSAS021905
4,[5],12:i:-	Yes	Yes	2016	12	SAMN07710557	SRR6129472	PNUSAS024745
4,[5],12:i:-	Yes	Yes	2016	12	SAMN07719470	SRR6158714	PNUSAS024900
4,[5],12:i:-	Yes	Yes	2016	12	SAMN13763290	SRR10851890	2016AM-3531
4,[5],12:i:-	Yes	Yes	2017	1	SAMN06251169	SRR5201358	PNUSAS007159
4,[5],12:i:-	Yes	Yes	2017	1	SAMN06270366	SRR5217718	PNUSAS007393
4,[5],12:i:-	Yes	Yes	2017	1	SAMN06276482	SRR5221479	PNUSAS007640
4,[5],12:i:-	Yes	Yes	2017	1	SAMN06288315	SRR5238323	PNUSAS007748
4,[5],12:i:-	Yes	Yes	2017	1	SAMN06288319	SRR5238332	PNUSAS008001
4,[5],12:i:-	Yes	Yes	2017	1	SAMN06299105	SRR5238241	PNUSAS007769
4,[5],12:i:-	Yes	Yes	2017	1	SAMN06308329	SRR5238019	PNUSAS008290
4,[5],12:i:-	Yes	Yes	2017	1	SAMN06308330	SRR5238027	PNUSAS008291
4,[5],12:i:-	Yes	Yes	2017	1	SAMN06310384	SRR5249598	PNUSAS008036
4,[5],12:i:-	Yes	Yes	2017	1	SAMN06312285	SRR5249653	PNUSAS008081
4,[5],12:i:-	Yes	Yes	2017	1	SAMN06319262	SRR5253542	PNUSAS008021
4,[5],12:i:-	Yes	Yes	2017	1	SAMN06344966	SRR5278681	PNUSAS008438
4,[5],12:i:-	Yes	Yes	2017	1	SAMN06379716	SRR5291655	PNUSAS008804
4,[5],12:i:-	Yes	Yes	2017	1	SAMN06392803	SRR5291616	PNUSAS008623
4,[5],12:i:-	Yes	Yes	2017	1	SAMN06392804	SRR5291620	PNUSAS008624
4,[5],12:i:-	Yes	Yes	2017	1	SAMN06392805	SRR5291613	PNUSAS008625
4,[5],12:i:-	Yes	Yes	2017	1	SAMN06446424	SRR5336275	PNUSAS008472
4,[5],12:i:-	Yes	Yes	2017	1	SAMN06455607	SRR5336206	PNUSAS008640
4,[5],12:i:-	Yes	Yes	2017	1	SAMN06472798	SRR5350691	PNUSAS009519
4,[5],12:i:-	Yes	Yes	2017	1	SAMN06553600	SRR5360685	PNUSAS007862
4,[5],12:i:-	Yes	Yes	2017	1	SAMN06561770	SRR5361146	PNUSAS009280
4,[5],12:i:-	Yes	Yes	2017	1	SAMN06605038	SRR5361565	PNUSAS008364
4,[5],12:i:-	Yes	Yes	2017	1	SAMN06629476	SRR5380970	PNUSAS008637
4,[5],12:i:-	Yes	Yes	2017	1	SAMN06629478	SRR5380977	PNUSAS008639
4,[5],12:i:-	Yes	Yes	2017	1	SAMN06629481	SRR5380979	PNUSAS009344
4,[5],12:i:-	Yes	Yes	2017	1	SAMN06642211	SRR5387093	PNUSAS009767
4,[5],12:i:-	Yes	Yes	2017	1	SAMN06642213	SRR5387091	PNUSAS009769
4,[5],12:i:-	Yes	Yes	2017	1	SAMN06642223	SRR5387101	PNUSAS009779
4,[5],12:i:-	Yes	Yes	2017	1	SAMN06645228	SRR5387061	PNUSAS010621
4,[5],12:i:-	Yes	Yes	2017	1	SAMN06660793	SRR5409138	PNUSAS010437
4,[5],12:i:-	Yes	Yes	2017	1	SAMN06677401	SRR5642177	PNUSAS010956
4,[5],12:i:-	Yes	Yes	2017	1	SAMN06677402	SRR5642190	PNUSAS010957
4,[5],12:i:-	Yes	Yes	2017	1	SAMN06677404	SRR5642176	PNUSAS010959
4,[5],12:i:-	Yes	Yes	2017	1	SAMN06677406	SRR5645456	PNUSAS010961
4,[5],12:i:-	Yes	Yes	2017	1	SAMN06677407	SRR5655486	PNUSAS010962
4,[5],12:i:-	Yes	Yes	2017	1	SAMN06677408	SRR5655521	PNUSAS010963
4,[5],12:i:-	Yes	Yes	2017	1	SAMN06677885	SRR5418811	PNUSAS011245
4,[5],12:i:-	Yes	Yes	2017	1	SAMN06897398	SRR5585250	PNUSAS010666
4,[5],12:i:-	Yes	Yes	2017	1	SAMN06915730	SRR5578708	PNUSAS012926
4,[5],12:i:-	Yes	Yes	2017	1	SAMN06915734	SRR5576544	PNUSAS012930
4,[5],12:i:-	Yes	Yes	2017	1	SAMN07124452	SRR5576553	PNUSAS013420
4,[5],12:i:-	Yes	Yes	2017	1	SAMN07124469	SRR5576562	PNUSAS013537
4,[5],12:i:-	Yes	Yes	2017	1	SAMN07255353	SRR5742544	PNUSAS016345
4,[5],12:i:-	Yes	Yes	2017	1	SAMN07255688	SRR5742154	PNUSAS016033
4,[5],12:i:-	Yes	Yes	2017	1	SAMN07431119	SRR5908429	PNUSAS015954
4,[5],12:i:-	Yes	Yes	2017	1	SAMN07445509	SRR5920223	PNUSAS016788
4,[5],12:i:-	Yes	Yes	2017	1	SAMN07445514	SRR5920076	PNUSAS016793
4,[5],12:i:-	Yes	Yes	2017	1	SAMN07445516	SRR5929628	PNUSAS016795
4,[5],12:i:-	Yes	Yes	2017	1	SAMN07682732	SRR6114171	PNUSAS022728
4,[5],12:i:-	Yes	Yes	2017	1	SAMN07719475	SRR6158715	PNUSAS024905
4,[5],12:i:-	Yes	Yes	2017	2	SAMN06470832	SRR5361149	PNUSAS009224
4,[5],12:i:-	Yes	Yes	2017	2	SAMN06481189	SRR5360878	PNUSAS009315
4,[5],12:i:-	Yes	Yes	2017	2	SAMN06481558	SRR5341702	PNUSAS009153
4,[5],12:i:-	Yes	Yes	2017	2	SAMN06547088	SRR5361060	PNUSAS009642
4,[5],12:i:-	Yes	Yes	2017	2	SAMN06625021	SRR5380891	PNUSAS009569
4,[5],12:i:-	Yes	Yes	2017	2	SAMN06629484	SRR5380980	PNUSAS009347
4,[5],12:i:-	Yes	Yes	2017	2	SAMN06642147	SRR5382657	PNUSAS008896
4,[5],12:i:-	Yes	Yes	2017	2	SAMN06642172	SRR5387106	PNUSAS009430
4,[5],12:i:-	Yes	Yes	2017	2	SAMN06645425	SRR5387127	PNUSAS010204
4,[5],12:i:-	Yes	Yes	2017	2	SAMN06661486	SRR5409062	PNUSAS009331
4,[5],12:i:-	Yes	Yes	2017	2	SAMN06662086	SRR5408930	PNUSAS009170
4,[5],12:i:-	Yes	Yes	2017	2	SAMN06662087	SRR5408943	PNUSAS009291
4,[5],12:i:-	Yes	Yes	2017	2	SAMN06662097	SRR5408954	PNUSAS009554
4,[5],12:i:-	Yes	Yes	2017	2	SAMN06677438	SRR5418877	PNUSAS010147
4,[5],12:i:-	Yes	Yes	2017	2	SAMN06689006	SRR5429780	PNUSAS010343
4,[5],12:i:-	Yes	Yes	2017	2	SAMN06708743	SRR5440593	PNUSAS011446
4,[5],12:i:-	Yes	Yes	2017	2	SAMN06732511	SRR5459642	PNUSAS009450
4,[5],12:i:-	Yes	Yes	2017	2	SAMN06763636	SRR5460957	PNUSAS009443
4,[5],12:i:-	Yes	Yes	2017	2	SAMN06829547	SRR5486200	PNUSAS010575
4,[5],12:i:-	Yes	Yes	2017	2	SAMN06847855	SRR5508260	PNUSAS012591
4,[5],12:i:-	Yes	Yes	2017	2	SAMN06847856	SRR5508337	PNUSAS012593
[truncated: 7,221 more rows]

## Sheet: Dictionary
	Field	Description
	WGS serotype	Serotype identified from whole genome sequencing as Salmonella 4:i:- or Salmonella Typhimurium
	MDR clade	Clade associated with genetic resistance to ampicillin, streptomycin, sulphamethoxazole and tetracycline
	ASSuT pattern	Detection of the following antibotic resistance determinants: blaTEM-1B, strA-strB, sul2, and tet(B)
	Year	Year of specimen collection
	Month	Month of specimen collection
	BioSample	NCBI BioSample ID
	SRR ID	SRR ID
	PNUSA_WGSID	PulseNet USA specimen ID
